# Supplementary material for: Mitochondrial event localiser (MEL) to quantitativelydescribe fission, fusion and depolarisation in the three-dimensional space
Source: PLoS One. 2020 Dec 30;15(12):e0229634. doi: 10.1371/journal.pone.0229634 (PMC7773280; doi:10.1371/journal.pone.0229634)
Supplement: S1 File — (ZIP) [file pone.0229634.s005.zip]

Archive with 354 entries (224 files):
- MEL/
- MEL/.git/
- MEL/.git/COMMIT_EDITMSG
- MEL/.git/config
- MEL/.git/description
- MEL/.git/FETCH_HEAD
- MEL/.git/HEAD
- MEL/.git/hooks/
- MEL/.git/hooks/applypatch-msg.sample
- MEL/.git/hooks/commit-msg.sample
- MEL/.git/hooks/post-update.sample
- MEL/.git/hooks/pre-applypatch.sample
- MEL/.git/hooks/pre-commit.sample
- MEL/.git/hooks/pre-push.sample
- MEL/.git/hooks/pre-rebase.sample
- MEL/.git/hooks/pre-receive.sample
- MEL/.git/hooks/prepare-commit-msg.sample
- MEL/.git/hooks/update.sample
- MEL/.git/index
- MEL/.git/info/
- MEL/.git/info/exclude
- MEL/.git/logs/
- MEL/.git/logs/HEAD
- MEL/.git/logs/refs/
- MEL/.git/logs/refs/heads/
- MEL/.git/logs/refs/heads/main
- MEL/.git/logs/refs/remotes/
- MEL/.git/logs/refs/remotes/origin/
- MEL/.git/logs/refs/remotes/origin/HEAD
- MEL/.git/logs/refs/remotes/origin/main
- MEL/.git/objects/
- MEL/.git/objects/03/
- MEL/.git/objects/03/94c19fb63945325faf8d97309c0235d970ba44
- MEL/.git/objects/07/
- MEL/.git/objects/07/6d9b6b5a3e0f959d8d280a4de1a635fab3c638
- MEL/.git/objects/08/
- MEL/.git/objects/08/bf8eebdaa8066801a870bf32ee9a89dae6fa8d
- MEL/.git/objects/10/
- MEL/.git/objects/10/7a99b28188d3ed0b37b552f72bf78751714018
- MEL/.git/objects/18/
- MEL/.git/objects/18/6e4ef2e7d0557caa36eb5f7388ee8f0690d360
- MEL/.git/objects/18/aa3e6f5f98c22cce29c3be1a8c49f8451bf99c
- MEL/.git/objects/1b/
- MEL/.git/objects/1b/cc5c5eb5a09da47efb25e590558929412dbbea
- MEL/.git/objects/23/
- MEL/.git/objects/23/11761406046cf1583b3312f07fb4c92931ec14
- MEL/.git/objects/25/
- MEL/.git/objects/25/b6ad41e3e01feb007aacd201b23bb2b8650e4d
- MEL/.git/objects/2c/
- MEL/.git/objects/2c/1f486d57622da2b449585e490c1a1f0e977da2
- MEL/.git/objects/2d/
- MEL/.git/objects/2d/39ce2e323d3637791d08cc98a05ab3084c7efe
- MEL/.git/objects/31/
- MEL/.git/objects/31/7fd3b034f08aaec9dff46a84ee80d7ea48c233
- MEL/.git/objects/31/e6ed7fc0b9aeb03b90062d92720b6436a8f93b
- MEL/.git/objects/34/
- MEL/.git/objects/34/3a88ca791abaf8e9127ef5771628a18d5b3072
- MEL/.git/objects/34/4918266b9dfcb08c37b6629da48e4165a0cbbd
- MEL/.git/objects/34/722634ae35f854deea7a95611825731c42f591
- MEL/.git/objects/37/
- MEL/.git/objects/37/0f11745c680e3d3497b84cd11cf5737ea7a430
- MEL/.git/objects/37/15f98fb83e3638c869c053d8db704846c05175
- MEL/.git/objects/3d/
- MEL/.git/objects/3d/ed3997abb2f41b287d8e3cbf2464d6fa1bee85
- MEL/.git/objects/40/
- MEL/.git/objects/40/28b86c337b2bfa60d58cf15794d0b642ccc80a
- MEL/.git/objects/41/
- MEL/.git/objects/41/3f966dfba13d6a1461dac60616b313610ace12
- MEL/.git/objects/42/
- MEL/.git/objects/42/563c1f95449122c53e4aa382ebaa7058179154
- MEL/.git/objects/42/83f387f1d2e3bde301e02b65bb757c28c77470
- MEL/.git/objects/43/
- MEL/.git/objects/43/c832c7321b1ba676c76312c01f5e5f628d1d16
- MEL/.git/objects/44/
- MEL/.git/objects/44/d880eb0b1837063905fb72aac69bae689a1627
- MEL/.git/objects/46/
- MEL/.git/objects/46/47ea2737039b653ca3a57a2139095202222131
- MEL/.git/objects/48/
- MEL/.git/objects/48/61354dd48e8557f018cd34de58a1048cae2b77
- MEL/.git/objects/4a/
- MEL/.git/objects/4a/e4947ef93c9563ed9ade0686b620f4102fefb7
- MEL/.git/objects/4c/
- MEL/.git/objects/4c/74bf9d01863591918fb7087a71478fc1ff6f49
- MEL/.git/objects/50/
- MEL/.git/objects/50/d9cd5004cfbc99065f7baa23e6b1330761c754
- MEL/.git/objects/55/
- MEL/.git/objects/55/d1090857e0f9c8f4a853cfb90431d97d086650
- MEL/.git/objects/58/
- MEL/.git/objects/58/1d7b3e5744949b0781077b3dc1940527c3ee2e
- MEL/.git/objects/59/
- MEL/.git/objects/59/d765feced1d350ca5c6ceecd497433b9a578d3
- MEL/.git/objects/5a/
- MEL/.git/objects/5a/463dc2c2464d46e364dd6e903632ad3090dd27
- MEL/.git/objects/5d/
- MEL/.git/objects/5d/eff4045272ac7738e018d335783ec731d4c5ff
- MEL/.git/objects/64/
- MEL/.git/objects/64/a0d924695c48559ac290fb338b919f7f549d7c
- MEL/.git/objects/66/
- MEL/.git/objects/66/5c8af14f124422973298f065e89af65dbdfe71
- MEL/.git/objects/68/
- MEL/.git/objects/68/d4f9a26860b19796c519414e22d1466dfd4067
- MEL/.git/objects/69/
- MEL/.git/objects/69/00c897728ab659a2c404b06b7bd4e919ff5db6
- MEL/.git/objects/69/067e6ae81c64d7162d4cb45b1292370142971c
- MEL/.git/objects/6c/
- MEL/.git/objects/6c/78d96431885aff74f4d55f8226e061f3e5e521
- MEL/.git/objects/6d/
- MEL/.git/objects/6d/188dcdbfb824bf8f6d583cc2952dac0362edb2
- MEL/.git/objects/78/
- MEL/.git/objects/78/a5a9520c702020d35a9fb2f2b95694a7df9e62
- MEL/.git/objects/7a/
- MEL/.git/objects/7a/2779da4931cbd588119629d1901a06e3b87d07
- MEL/.git/objects/7b/
- MEL/.git/objects/7b/32beab291aa477def88c77da55421cee081fea
- MEL/.git/objects/7c/
- MEL/.git/objects/7c/1703b3c399878687bdb3be1e9ab0d962522a90
- MEL/.git/objects/80/
- MEL/.git/objects/80/4d4300c6039d1229a8dfd9189c3b6ed0bc1a18
- MEL/.git/objects/81/
- MEL/.git/objects/81/06048e60b373a77bdcdd922ae9614c72226118
- MEL/.git/objects/81/4715b5e98e1724bf99fceb6bf21748570ec580
- MEL/.git/objects/82/
- MEL/.git/objects/82/c650ceffd8e8f509ee18000c7066a0433cfbbe
- MEL/.git/objects/89/
- MEL/.git/objects/89/10ed0310f49dfb0afb10cfd43d13cdb8a39c58
- MEL/.git/objects/89/aadd19ebfa921fb9ed757a750aab427ff8972c
- MEL/.git/objects/8b/
- MEL/.git/objects/8b/137891791fe96927ad78e64b0aad7bded08bdc
- MEL/.git/objects/8d/
- MEL/.git/objects/8d/0fafa25369f19d1d5e9ddf66b1bd5018445f56
- MEL/.git/objects/8d/3b6c1f4490c1b86fa9427d5fc86b7ca3778238
- MEL/.git/objects/9c/
- MEL/.git/objects/9c/213f142de066755c9f6c57d1fe58afa85b1620
- MEL/.git/objects/9f/
- MEL/.git/objects/9f/8630a51a21609878eab94023101febea53b9a3
- MEL/.git/objects/a1/
- MEL/.git/objects/a1/ea98eecf6584cc88cce640ff94a450745897cb
- MEL/.git/objects/a5/
- MEL/.git/objects/a5/b02ca8d83bfb44f3ab7cc9768b6ee160e7058c
- MEL/.git/objects/a6/
- MEL/.git/objects/a6/3a697c2010542d6bf0dc693c95d1020b2e6f83
- MEL/.git/objects/a8/
- MEL/.git/objects/a8/d8e1834c3bb6ac59e0a91e3268dfc6e7243254
- MEL/.git/objects/ab/
- MEL/.git/objects/ab/15281822cd6f27e26ed321f4501df2afc5638a
- MEL/.git/objects/ac/
- MEL/.git/objects/ac/1f4f7c4d48932095e79560c8ad65b35b4308b1
- MEL/.git/objects/ae/
- MEL/.git/objects/ae/6bf6beb6795ab16102feda2a7583ab9421a917
- MEL/.git/objects/af/
- MEL/.git/objects/af/12d977eee7c6f34b3a5646ccaa2072768d01aa
- MEL/.git/objects/b2/
- MEL/.git/objects/b2/7fcda1bd6ca7307567e547f8e9fae776bc9a48
- MEL/.git/objects/b2/a5dffcbe92271c2b5f1c5a81a8f17c606c8348
- MEL/.git/objects/b4/
- MEL/.git/objects/b4/a38a40ae591ffd676380de583c3484e7f7a543
- MEL/.git/objects/b5/
- MEL/.git/objects/b5/5daf2215091dc6a8fdfd523604b9ebef0c8c7f
- MEL/.git/objects/b7/
- MEL/.git/objects/b7/de4a4821f7bee419284b526fd80e516e509abd
- MEL/.git/objects/b8/
- MEL/.git/objects/b8/16ce7ae5001a6b82b2ab6888540dde309d74a7
- MEL/.git/objects/b8/925d4b632fec79dcfe2af048b20e5a1e475799
- MEL/.git/objects/b8/db07c5f052fa9233d4e7eae57a2ffc7758e96f
- MEL/.git/objects/ba/
- MEL/.git/objects/ba/afa98b5c7964bc2811a7313e4c13b96e10b59f
- MEL/.git/objects/bb/
- MEL/.git/objects/bb/805dd444cc06f7434c29805309c570f256f954
- MEL/.git/objects/bd/
- MEL/.git/objects/bd/bfe36c2987b3b801273b65d3c46be4024d943e
- MEL/.git/objects/c3/
- MEL/.git/objects/c3/f23b8244878b19f846fdcd014b25956f94f93c
- MEL/.git/objects/c7/
- MEL/.git/objects/c7/15a50dbbe8017ba9e8544b4be70742190becaf
- MEL/.git/objects/c9/
- MEL/.git/objects/c9/062ed480d8a8ba33cafd88f06dcedcd52f6286
- MEL/.git/objects/ca/
- MEL/.git/objects/ca/6320e43eafc7bcf99410fb649ea8d1dab105a7
- MEL/.git/objects/cb/
- MEL/.git/objects/cb/b1179d9b73c94529be6dbef38242a0cbc92e9e
- MEL/.git/objects/ce/
- MEL/.git/objects/ce/58d55861100e0289f7667ab7cdbe381a02549b
- MEL/.git/objects/cf/
- MEL/.git/objects/cf/fd84f046b3439609747f625ef6f413c3bcce3d
- MEL/.git/objects/d6/
- MEL/.git/objects/d6/48b090fffa2a0b36f014d82927ede789077a99
- MEL/.git/objects/d7/
- MEL/.git/objects/d7/722d4bdd7a0aa3bee351bfa5834ff7aad2fc21
- MEL/.git/objects/df/
- MEL/.git/objects/df/c0b1ceb076de98af8a79034045e81536cec9ba
- MEL/.git/objects/e3/
- MEL/.git/objects/e3/d3f087e6f46c0cf422bed3e6469d4d4d4ea730
- MEL/.git/objects/e4/
- MEL/.git/objects/e4/9e3224e54fcf68b94f234d91481cfb1dc9563d
- MEL/.git/objects/e6/
- MEL/.git/objects/e6/9de29bb2d1d6434b8b29ae775ad8c2e48c5391
- MEL/.git/objects/e7/
- MEL/.git/objects/e7/c9702fca6b2bad2b104ac1caafc9e87640942d
- MEL/.git/objects/e8/
- MEL/.git/objects/e8/72123f6eee568a8bd88aac15a7166e4ed1f750
- MEL/.git/objects/ea/
- MEL/.git/objects/ea/ec9877612930d6c41e73c24e1723ddfb19502c
- MEL/.git/objects/eb/
- MEL/.git/objects/eb/a14bd3d1962c91373474c765c0d91f384f4cbb
- MEL/.git/objects/f4/
- MEL/.git/objects/f4/a1dd7092624c7d3959613306ff69ddd6f7e56d
- MEL/.git/objects/f6/
- MEL/.git/objects/f6/3944384ac39d776dea896978c274ebb21be07a
- MEL/.git/objects/f7/
- MEL/.git/objects/f7/95f8a4a5214757bd97dc2410031d041fe0564f
- MEL/.git/objects/f7/dbae55a309550f9015e08add6d15362eb5293b
- MEL/.git/objects/f8/
- MEL/.git/objects/f8/1988ee665b29ea029e3757a4b896b0e42b9bda
- MEL/.git/objects/f8/6b0ceb4a2c6c2946f0a3a2c11518b0566426fb
- MEL/.git/objects/fb/
- MEL/.git/objects/fb/42eea6c241771ca6ed8834a00396733d44e6bc
- MEL/.git/objects/fb/44d06e9770a79fc12c3d8074ff0588fa2fd7d1
- MEL/.git/objects/info/
- MEL/.git/objects/pack/
- MEL/.git/ORIG_HEAD
- MEL/.git/packed-refs
- MEL/.git/refs/
- MEL/.git/refs/heads/
- MEL/.git/refs/heads/main
- MEL/.git/refs/remotes/
- MEL/.git/refs/remotes/origin/
- MEL/.git/refs/remotes/origin/HEAD
- MEL/.git/refs/remotes/origin/main
- MEL/.git/refs/tags/
- MEL/CZI_Processor.py
- MEL/GUI.py
- MEL/ImageAnalysis.py
- MEL/MEL.py
- MEL/MEL_main.py
- MEL/modified-flowdec/
- MEL/modified-flowdec/build/
- MEL/modified-flowdec/build/bdist.win-amd64/
- MEL/modified-flowdec/build/lib/
- MEL/modified-flowdec/build/lib/flowdec/
- MEL/modified-flowdec/build/lib/flowdec/cmd/
- MEL/modified-flowdec/build/lib/flowdec/cmd/deconvolution.py
- MEL/modified-flowdec/build/lib/flowdec/cmd/__init__.py
- MEL/modified-flowdec/build/lib/flowdec/data.py
- MEL/modified-flowdec/build/lib/flowdec/datasets/
- MEL/modified-flowdec/build/lib/flowdec/datasets/bars-25pct/
- MEL/modified-flowdec/build/lib/flowdec/datasets/bars-25pct/actual.tif
- MEL/modified-flowdec/build/lib/flowdec/datasets/bars-25pct/data.tif
- MEL/modified-flowdec/build/lib/flowdec/datasets/bars-25pct/kernel.tif
- MEL/modified-flowdec/build/lib/flowdec/datasets/bead-25pct/
- MEL/modified-flowdec/build/lib/flowdec/datasets/bead-25pct/data.tif
- MEL/modified-flowdec/build/lib/flowdec/datasets/bead-25pct/kernel.tif
- MEL/modified-flowdec/build/lib/flowdec/datasets/neuron-25pct/
- MEL/modified-flowdec/build/lib/flowdec/datasets/neuron-25pct/data.tif
- MEL/modified-flowdec/build/lib/flowdec/datasets/psfs/
- MEL/modified-flowdec/build/lib/flowdec/datasets/psfs/psfgen1.tif
- MEL/modified-flowdec/build/lib/flowdec/exec.py
- MEL/modified-flowdec/build/lib/flowdec/fft_pad_rainbow.py
- MEL/modified-flowdec/build/lib/flowdec/fft_utils_np.py
- MEL/modified-flowdec/build/lib/flowdec/fft_utils_test.py
- MEL/modified-flowdec/build/lib/flowdec/fft_utils_tf.py
- MEL/modified-flowdec/build/lib/flowdec/nb/
- MEL/modified-flowdec/build/lib/flowdec/nb/logging.py
- MEL/modified-flowdec/build/lib/flowdec/nb/utils.py
- MEL/modified-flowdec/build/lib/flowdec/nb/__init__.py
- MEL/modified-flowdec/build/lib/flowdec/psf.py
- MEL/modified-flowdec/build/lib/flowdec/psf_test.py
- MEL/modified-flowdec/build/lib/flowdec/restoration.py
- MEL/modified-flowdec/build/lib/flowdec/restoration_test.py
- MEL/modified-flowdec/build/lib/flowdec/test_utils.py
- MEL/modified-flowdec/build/lib/flowdec/tf_ops.py
- MEL/modified-flowdec/build/lib/flowdec/tf_ops_test.py
- MEL/modified-flowdec/build/lib/flowdec/validation.py
- MEL/modified-flowdec/build/lib/flowdec/__init__.py
- MEL/modified-flowdec/dist/
- MEL/modified-flowdec/dist/flowdec-1.1.0-py3.7.egg
- MEL/modified-flowdec/dist/flowdec-1.1.0-py3.8.egg
- MEL/modified-flowdec/flowdec/
- MEL/modified-flowdec/flowdec/cmd/
- MEL/modified-flowdec/flowdec/cmd/deconvolution.py
- MEL/modified-flowdec/flowdec/cmd/__init__.py
- MEL/modified-flowdec/flowdec/data.py
- MEL/modified-flowdec/flowdec/datasets/
- MEL/modified-flowdec/flowdec/datasets/bars-25pct/
- MEL/modified-flowdec/flowdec/datasets/bars-25pct/actual.tif
- MEL/modified-flowdec/flowdec/datasets/bars-25pct/data.tif
- MEL/modified-flowdec/flowdec/datasets/bars-25pct/kernel.tif
- MEL/modified-flowdec/flowdec/datasets/bead-25pct/
- MEL/modified-flowdec/flowdec/datasets/bead-25pct/data.tif
- MEL/modified-flowdec/flowdec/datasets/bead-25pct/kernel.tif
- MEL/modified-flowdec/flowdec/datasets/neuron-25pct/
- MEL/modified-flowdec/flowdec/datasets/neuron-25pct/data.tif
- MEL/modified-flowdec/flowdec/datasets/psfs/
- MEL/modified-flowdec/flowdec/datasets/psfs/psfgen1.tif
- MEL/modified-flowdec/flowdec/datasets/__init__.py
- MEL/modified-flowdec/flowdec/exec.py
- MEL/modified-flowdec/flowdec/fft_pad_rainbow.py
- MEL/modified-flowdec/flowdec/fft_utils_np.py
- MEL/modified-flowdec/flowdec/fft_utils_test.py
- MEL/modified-flowdec/flowdec/fft_utils_tf.py
- MEL/modified-flowdec/flowdec/nb/
[truncated: 54 more entries]
