# Supplementary material for: Mitochondrial event localiser (MEL) to quantitativelydescribe fission, fusion and depolarisation in the three-dimensional space
Source: PLoS One. 2020 Dec 30;15(12):e0229634. doi: 10.1371/journal.pone.0229634 (PMC7773280; doi:10.1371/journal.pone.0229634)
Supplement: S1 File — (ZIP) [file pone.0229634.s005.zip › MEL/modified-flowdec/build/lib/flowdec/fft_pad_rainbow.py]

# rainbow table with optimal dimensions for cuFFT
# This code was automatically generated:
# See https://github.com/VolkerH/Optimal-cuFFT-dimensions-in-Python

_good_dimensions = [2, 3, 4, 5, 6, 7, 8, 9, 10, 12, 14, 15, 16, 18, 20, 21, 24, 25, 27, 28, 30, 32, 35, 36, 40, 42, 45, 48, 49, 50, 54, 56, 60, 63, 64, 70, 72, 75, 80, 81, 84, 90, 96, 98, 100, 105, 108, 112, 120, 125, 126, 128, 135, 140, 144, 147, 150, 160, 162, 168, 175, 180, 189, 192, 196, 200, 210, 216, 224, 225, 240, 243, 245, 250, 252, 256, 270, 280, 288, 294, 300, 315, 320, 324, 336, 343, 350, 360, 375, 378, 384, 392, 400, 405, 420, 432, 441, 448, 450, 480, 486, 490, 500, 504, 512, 525, 540, 560, 567, 576, 588, 600, 625, 630, 640, 648, 672, 675, 686, 700, 720, 729, 735, 750, 756, 768, 784, 800, 810, 840, 864, 875, 882, 896, 900, 945, 960, 972, 980, 1000, 1008, 1024, 1029, 1050, 1080, 1120, 1125, 1134, 1152, 1176, 1200, 1215, 1225, 1250, 1260, 1280, 1296, 1323, 1344, 1350, 1372, 1400, 1440, 1458, 1470, 1500, 1512, 1536, 1568, 1575, 1600, 1620, 1680, 1701, 1715, 1728, 1750, 1764, 1792, 1800, 1875, 1890, 1920, 1944, 1960, 2000, 2016, 2025, 2048, 2058, 2100, 2160, 2187, 2205, 2240, 2250, 2268, 2304, 2352, 2400, 2401, 2430, 2450, 2500, 2520, 2560, 2592, 2625, 2646, 2688, 2700, 2744, 2800, 2835, 2880, 2916, 2940, 3000, 3024, 3072, 3087, 3125, 3136, 3150, 3200, 3240, 3360, 3375, 3402, 3430, 3456, 3500, 3528, 3584, 3600, 3645, 3675, 3750, 3780, 3840, 3888, 3920, 3969, 4000, 4032, 4050, 4096, 4116, 4200, 4320, 4374, 4375, 4410, 4480, 4500, 4536, 4608, 4704, 4725, 4800, 4802, 4860, 4900, 5000, 5040, 5103, 5120, 5145, 5184, 5250, 5292, 5376, 5400, 5488, 5600, 5625, 5670, 5760, 5832, 5880, 6000, 6048, 6075, 6125, 6144, 6174, 6250, 6272, 6300, 6400, 6480, 6561, 6615, 6720, 6750, 6804, 6860, 6912, 7000, 7056, 7168, 7200, 7203, 7290, 7350, 7500, 7560, 7680, 7776, 7840, 7875, 7938, 8000, 8064, 8100, 8192, 8232, 8400, 8505, 8575, 8640, 8748, 8750, 8820, 8960, 9000, 9072, 9216, 9261, 9375, 9408, 9450, 9600, 9604, 9720, 9800, 10000, 10080, 10125, 10206, 10240, 10290, 10368, 10500, 10584, 10752, 10800, 10935, 10976, 11025, 11200, 11250, 11340, 11520, 11664, 11760, 11907, 12000, 12005, 12096, 12150, 12250, 12288, 12348, 12500, 12544, 12600, 12800, 12960, 13122, 13125, 13230, 13440, 13500, 13608, 13720, 13824, 14000, 14112, 14175, 14336, 14400, 14406, 14580, 14700, 15000, 15120, 15309, 15360, 15435, 15552, 15625, 15680, 15750, 15876, 16000, 16128, 16200, 16384, 16464, 16800, 16807, 16875, 17010, 17150, 17280, 17496, 17500, 17640, 17920, 18000, 18144, 18225, 18375, 18432, 18522, 18750, 18816, 18900, 19200, 19208, 19440, 19600, 19683, 19845, 20000, 20160, 20250, 20412, 20480, 20580, 20736, 21000, 21168, 21504, 21600, 21609, 21870, 21875, 21952, 22050, 22400, 22500, 22680, 23040, 23328, 23520, 23625, 23814, 24000, 24010, 24192, 24300, 24500, 24576, 24696, 25000, 25088, 25200, 25515, 25600, 25725, 25920, 26244, 26250, 26460, 26880, 27000, 27216, 27440, 27648, 27783, 28000, 28125, 28224, 28350, 28672, 28800, 28812, 29160, 29400, 30000, 30240, 30375, 30618, 30625, 30720, 30870, 31104, 31250, 31360, 31500, 31752, 32000, 32256, 32400, 32768, 32805, 32928, 33075, 33600, 33614, 33750, 34020, 34300, 34560, 34992, 35000, 35280, 35721, 35840, 36000, 36015, 36288, 36450, 36750, 36864, 37044, 37500, 37632, 37800, 38400, 38416, 38880, 39200, 39366, 39375, 39690, 40000, 40320, 40500, 40824, 40960, 41160, 41472, 42000, 42336, 42525, 42875, 43008, 43200, 43218, 43740, 43750, 43904, 44100, 44800, 45000, 45360, 45927, 46080, 46305, 46656, 46875, 47040, 47250, 47628, 48000, 48020, 48384, 48600, 49000, 49152, 49392, 50000, 50176, 50400, 50421, 50625, 51030, 51200, 51450, 51840, 52488, 52500, 52920, 53760, 54000, 54432, 54675, 54880, 55125, 55296, 55566, 56000, 56250, 56448, 56700, 57344, 57600, 57624, 58320, 58800, 59049, 59535, 60000, 60025, 60480, 60750, 61236, 61250, 61440, 61740, 62208, 62500, 62720, 63000, 63504, 64000, 64512, 64800, 64827, 65536, 65610, 65625, 65856, 66150, 67200, 67228, 67500, 68040, 68600, 69120, 69984, 70000, 70560, 70875, 71442, 71680, 72000, 72030, 72576, 72900, 73500, 73728, 74088, 75000, 75264, 75600, 76545, 76800, 76832, 77175, 77760, 78125, 78400, 78732, 78750, 79380, 80000, 80640, 81000, 81648, 81920, 82320, 82944, 83349, 84000, 84035, 84375, 84672, 85050, 85750, 86016, 86400, 86436, 87480, 87500, 87808, 88200, 89600, 90000, 90720, 91125, 91854, 91875, 92160, 92610, 93312, 93750, 94080, 94500, 95256, 96000, 96040, 96768, 97200, 98000, 98304, 98415, 98784, 99225, 100000, 100352, 100800, 100842, 101250, 102060, 102400, 102900, 103680, 104976, 105000, 105840, 107163, 107520, 108000, 108045, 108864, 109350, 109375, 109760, 110250, 110592, 111132, 112000, 112500, 112896, 113400, 114688, 115200, 115248, 116640, 117600, 117649, 118098, 118125, 119070, 120000, 120050, 120960, 121500, 122472, 122500, 122880, 123480, 124416, 125000, 125440, 126000, 127008, 127575, 128000, 128625, 129024, 129600, 129654, 131072, 131220, 131250, 131712, 132300, 134400, 134456, 135000, 136080, 137200, 137781, 138240, 138915, 139968, 140000, 140625, 141120, 141750, 142884, 143360, 144000, 144060, 145152, 145800, 147000, 147456, 148176, 150000, 150528, 151200, 151263, 151875, 153090, 153125, 153600, 153664, 154350, 155520, 156250, 156800, 157464, 157500, 158760, 160000, 161280, 162000, 163296, 163840, 164025, 164640, 165375, 165888, 166698, 168000, 168070, 168750, 169344, 170100, 171500, 172032, 172800, 172872, 174960, 175000, 175616, 176400, 177147, 178605, 179200, 180000, 180075, 181440, 182250, 183708, 183750, 184320, 185220, 186624, 187500, 188160, 189000, 190512, 192000, 192080, 193536, 194400, 194481, 196000, 196608, 196830, 196875, 197568, 198450, 200000, 200704, 201600, 201684, 202500, 204120, 204800, 205800, 207360, 209952, 210000, 211680, 212625, 214326, 214375, 215040, 216000, 216090, 217728, 218700, 218750, 219520, 220500, 221184, 222264, 224000, 225000, 225792, 226800, 229376, 229635, 230400, 230496, 231525, 233280, 234375, 235200, 235298, 236196, 236250, 238140, 240000, 240100, 241920, 243000, 244944, 245000, 245760, 246960, 248832, 250000, 250047, 250880, 252000, 252105, 253125, 254016, 255150, 256000, 257250, 258048, 259200, 259308, 262144, 262440, 262500, 263424, 264600, 268800, 268912, 270000, 272160, 273375, 274400, 275562, 275625, 276480, 277830, 279936, 280000, 281250, 282240, 283500, 285768, 286720, 288000, 288120, 290304, 291600, 294000, 294912, 295245, 296352, 297675, 300000, 300125, 301056, 302400, 302526, 303750, 306180, 306250, 307200, 307328, 308700, 311040, 312500, 313600, 314928, 315000, 317520, 320000, 321489, 322560, 324000, 324135, 326592, 327680, 328050, 328125, 329280, 330750, 331776, 333396, 336000, 336140, 337500, 338688, 340200, 343000, 344064, 345600, 345744, 349920, 350000, 351232, 352800, 352947, 354294, 354375, 357210, 358400, 360000, 360150, 362880, 364500, 367416, 367500, 368640, 370440, 373248, 375000, 376320, 378000, 381024, 382725, 384000, 384160, 385875, 387072, 388800, 388962, 390625, 392000, 393216, 393660, 393750, 395136, 396900, 400000, 401408, 403200, 403368, 405000, 408240, 409600, 411600, 413343, 414720, 416745, 419904, 420000, 420175, 421875, 423360, 425250, 428652, 428750, 430080, 432000, 432180, 435456, 437400, 437500, 439040, 441000, 442368, 444528, 448000, 450000, 451584, 453600, 453789, 455625, 458752, 459270, 459375, 460800, 460992, 463050, 466560, 468750, 470400, 470596, 472392, 472500, 476280, 480000, 480200, 483840, 486000, 489888, 490000, 491520, 492075, 493920, 496125, 497664, 500000, 500094, 501760, 504000, 504210, 506250, 508032, 510300, 512000, 514500, 516096, 518400, 518616, 524288, 524880, 525000, 526848, 529200, 531441, 535815, 537600, 537824, 540000, 540225, 544320, 546750, 546875, 548800, 551124, 551250, 552960, 555660, 559872, 560000, 562500, 564480, 567000, 571536, 573440, 576000, 576240, 580608, 583200, 583443, 588000, 588245, 589824, 590490, 590625, 592704, 595350, 600000, 600250, 602112, 604800, 605052, 607500, 612360, 612500, 614400, 614656, 617400, 622080, 625000, 627200, 629856, 630000, 635040, 637875, 640000, 642978, 643125, 645120, 648000, 648270, 653184, 655360, 656100, 656250, 658560, 661500, 663552, 666792, 672000, 672280, 675000, 677376, 680400, 686000, 688128, 688905, 691200, 691488, 694575, 699840, 700000, 702464, 703125, 705600, 705894, 708588, 708750, 714420, 716800, 720000, 720300, 725760, 729000, 734832, 735000, 737280, 740880, 746496, 750000, 750141, 752640, 756000, 756315, 759375, 762048, 765450, 765625, 768000, 768320, 771750, 774144, 777600, 777924, 781250, 784000, 786432, 787320, 787500, 790272, 793800, 800000, 802816, 806400, 806736, 810000, 816480, 819200, 820125, 823200, 823543, 826686, 826875, 829440, 833490, 839808, 840000, 840350, 843750, 846720, 850500, 857304, 857500, 860160, 864000, 864360, 870912, 874800, 875000, 878080, 882000, 884736, 885735, 889056, 893025, 896000, 900000, 900375, 903168, 907200, 907578, 911250, 917504, 918540, 918750, 921600, 921984, 926100, 933120, 937500, 940800, 941192, 944784, 945000, 952560, 960000, 960400, 964467, 967680, 972000, 972405, 979776, 980000, 983040, 984150, 984375, 987840, 992250, 995328, 1000000, 1000188, 1003520, 1008000, 1008420, 1012500, 1016064, 1020600, 1024000, 1029000, 1032192, 1036800, 1037232, 1048576, 1049760, 1050000, 1053696, 1058400, 1058841, 1062882, 1063125, 1071630, 1071875, 1075200, 1075648, 1080000, 1080450, 1088640, 1093500, 1093750, 1097600, 1102248, 1102500, 1105920, 1111320, 1119744, 1120000, 1125000, 1128960, 1134000, 1143072, 1146880, 1148175, 1152000, 1152480, 1157625, 1161216, 1166400, 1166886, 1171875, 1176000, 1176490, 1179648, 1180980, 1181250, 1185408, 1190700, 1200000, 1200500, 1204224, 1209600, 1210104, 1215000, 1224720, 1225000, 1228800, 1229312, 1234800, 1240029, 1244160, 1250000, 1250235, 1254400, 1259712, 1260000, 1260525, 1265625, 1270080, 1275750, 1280000, 1285956, 1286250, 1290240, 1296000, 1296540, 1306368, 1310720, 1312200, 1312500, 1317120, 1323000, 1327104, 1333584, 1344000, 1344560, 1350000, 1354752, 1360800, 1361367, 1366875, 1372000, 1376256, 1377810, 1378125, 1382400, 1382976, 1389150, 1399680, 1400000, 1404928, 1406250, 1411200, 1411788, 1417176, 1417500, 1428840, 1433600, 1440000, 1440600, 1451520, 1458000, 1469664, 1470000, 1474560, 1476225, 1481760, 1488375, 1492992, 1500000, 1500282, 1500625, 1505280, 1512000, 1512630, 1518750, 1524096, 1530900, 1531250, 1536000, 1536640, 1543500, 1548288, 1555200, 1555848, 1562500, 1568000, 1572864, 1574640, 1575000, 1580544, 1587600, 1594323, 1600000, 1605632, 1607445, 1612800, 1613472, 1620000, 1620675, 1632960, 1638400, 1640250, 1640625, 1646400, 1647086, 1653372, 1653750, 1658880, 1666980, 1679616, 1680000, 1680700, 1687500, 1693440, 1701000, 1714608, 1715000, 1720320, 1728000, 1728720, 1741824, 1749600, 1750000, 1750329, 1756160, 1764000, 1764735, 1769472, 1771470, 1771875, 1778112, 1786050, 1792000, 1800000, 1800750, 1806336, 1814400, 1815156, 1822500, 1835008, 1837080, 1837500, 1843200, 1843968, 1852200, 1866240, 1875000, 1881600, 1882384, 1889568, 1890000, 1905120, 1913625, 1920000, 1920800, 1928934, 1929375, 1935360, 1944000, 1944810, 1953125, 1959552, 1960000, 1966080, 1968300, 1968750, 1975680, 1984500, 1990656, 2000000, 2000376, 2007040, 2016000, 2016840, 2025000, 2032128, 2041200, 2048000, 2058000, 2064384, 2066715, 2073600, 2074464, 2083725, 2097152, 2099520, 2100000, 2100875, 2107392, 2109375, 2116800, 2117682, 2125764, 2126250, 2143260, 2143750, 2150400, 2151296, 2160000, 2160900, 2177280, 2187000, 2187500, 2195200, 2204496, 2205000, 2211840, 2222640, 2239488, 2240000, 2250000, 2250423, 2257920, 2268000, 2268945, 2278125, 2286144, 2293760, 2296350, 2296875, 2304000, 2304960, 2315250, 2322432, 2332800, 2333772, 2343750, 2352000, 2352980, 2359296, 2361960, 2362500, 2370816, 2381400, 2400000, 2401000, 2408448, 2419200, 2420208, 2430000, 2449440, 2450000, 2457600, 2458624, 2460375, 2469600, 2470629, 2480058, 2480625, 2488320, 2500000, 2500470, 2508800, 2519424, 2520000, 2521050, 2531250, 2540160, 2551500, 2560000, 2571912, 2572500, 2580480, 2592000, 2593080, 2612736, 2621440, 2624400, 2625000, 2634240, 2646000, 2654208, 2657205, 2667168, 2679075, 2688000, 2689120, 2700000, 2701125, 2709504, 2721600, 2722734, 2733750, 2734375, 2744000, 2752512, 2755620, 2756250, 2764800, 2765952, 2778300, 2799360, 2800000, 2809856, 2812500, 2822400, 2823576, 2834352, 2835000, 2857680, 2867200, 2880000, 2881200, 2893401, 2903040, 2916000, 2917215, 2939328, 2940000, 2941225, 2949120, 2952450, 2953125, 2963520, 2976750, 2985984, 3000000, 3000564, 3001250, 3010560, 3024000, 3025260, 3037500, 3048192, 3061800, 3062500, 3072000, 3073280, 3087000, 3096576, 3110400, 3111696, 3125000, 3136000, 3145728, 3149280, 3150000, 3161088, 3175200, 3176523, 3188646, 3189375, 3200000, 3211264, 3214890, 3215625, 3225600, 3226944, 3240000, 3241350, 3265920, 3276800, 3280500, 3281250, 3292800, 3294172, 3306744, 3307500, 3317760, 3333960, 3359232, 3360000, 3361400, 3375000, 3386880, 3402000, 3429216, 3430000, 3440640, 3444525, 3456000, 3457440, 3472875, 3483648, 3499200, 3500000, 3500658, 3512320, 3515625, 3528000, 3529470, 3538944, 3542940, 3543750, 3556224, 3572100, 3584000, 3600000, 3601500, 3612672, 3628800, 3630312, 3645000, 3670016, 3674160, 3675000, 3686400, 3687936, 3704400, 3720087, 3732480, 3750000, 3750705, 3763200, 3764768, 3779136, 3780000, 3781575, 3796875, 3810240, 3827250, 3828125, 3840000, 3841600, 3857868, 3858750, 3870720, 3888000, 3889620, 3906250, 3919104, 3920000, 3932160, 3936600, 3937500, 3951360, 3969000, 3981312, 4000000, 4000752, 4014080, 4032000, 4033680, 4050000, 4064256, 4082400, 4084101, 4096000, 4100625, 4116000, 4117715, 4128768, 4133430, 4134375, 4147200, 4148928, 4167450, 4194304, 4199040, 4200000, 4201750, 4214784, 4218750, 4233600, 4235364, 4251528, 4252500, 4286520, 4287500, 4300800, 4302592, 4320000, 4321800, 4354560, 4374000, 4375000, 4390400, 4408992, 4410000, 4423680, 4428675, 4445280, 4465125, 4478976, 4480000, 4500000, 4500846, 4501875, 4515840, 4536000, 4537890, 4556250, 4572288, 4587520, 4592700, 4593750, 4608000, 4609920, 4630500, 4644864, 4665600, 4667544, 4687500, 4704000, 4705960, 4718592, 4723920, 4725000, 4741632, 4762800, 4782969, 4800000, 4802000, 4816896, 4822335, 4838400, 4840416, 4860000, 4862025, 4898880, 4900000, 4915200, 4917248, 4920750, 4921875, 4939200, 4941258, 4960116, 4961250, 4976640, 5000000, 5000940, 5017600, 5038848, 5040000, 5042100, 5062500, 5080320, 5103000, 5120000, 5143824, 5145000, 5160960, 5184000, 5186160, 5225472, 5242880, 5248800, 5250000, 5250987, 5268480, 5292000, 5294205, 5308416, 5314410, 5315625, 5334336, 5358150, 5359375, 5376000, 5378240, 5400000, 5402250, 5419008, 5443200, 5445468, 5467500, 5468750, 5488000, 5505024, 5511240, 5512500, 5529600, 5531904, 5556600, 5598720, 5600000, 5619712, 5625000, 5644800, 5647152, 5668704, 5670000, 5715360, 5734400, 5740875, 5760000, 5762400, 5764801, 5786802, 5788125, 5806080, 5832000, 5834430, 5859375, 5878656, 5880000, 5882450, 5898240, 5904900, 5906250, 5927040, 5953500, 5971968, 6000000, 6001128, 6002500, 6021120, 6048000, 6050520, 6075000, 6096384, 6123600, 6125000, 6144000, 6146560, 6174000, 6193152, 6200145, 6220800, 6223392, 6250000, 6251175, 6272000, 6291456, 6298560, 6300000, 6302625, 6322176, 6328125, 6350400, 6353046, 6377292, 6378750, 6400000, 6422528, 6429780, 6431250, 6451200, 6453888, 6480000, 6482700, 6531840, 6553600, 6561000, 6562500, 6585600, 6588344, 6613488, 6615000, 6635520, 6667920, 6718464, 6720000, 6722800, 6750000, 6751269, 6773760, 6804000, 6806835, 6834375, 6858432, 6860000, 6881280, 6889050, 6890625, 6912000, 6914880, 6945750, 6967296, 6998400, 7000000, 7001316, 7024640, 7031250, 7056000, 7058940, 7077888, 7085880, 7087500, 7112448, 7144200, 7168000, 7200000, 7203000, 7225344, 7257600, 7260624, 7290000, 7340032, 7348320, 7350000, 7372800, 7375872, 7381125, 7408800, 7411887, 7440174, 7441875, 7464960, 7500000, 7501410, 7503125, 7526400, 7529536, 7558272, 7560000, 7563150, 7593750, 7620480, 7654500, 7656250, 7680000, 7683200, 7715736, 7717500, 7741440, 7776000, 7779240, 7812500, 7838208, 7840000, 7864320, 7873200, 7875000, 7902720, 7938000, 7962624, 7971615, 8000000, 8001504, 8028160, 8037225, 8064000, 8067360, 8100000, 8103375, 8128512, 8164800, 8168202, 8192000, 8201250, 8203125, 8232000, 8235430, 8257536, 8266860, 8268750, 8294400, 8297856, 8334900, 8388608, 8398080, 8400000, 8403500, 8429568, 8437500, 8467200, 8470728, 8503056, 8505000, 8573040, 8575000, 8601600, 8605184, 8640000, 8643600, 8680203, 8709120, 8748000, 8750000, 8751645, 8780800, 8817984, 8820000, 8823675, 8847360, 8857350, 8859375, 8890560, 8930250, 8957952, 8960000, 9000000, 9001692, 9003750, 9031680, 9072000, 9075780, 9112500, 9144576, 9175040, 9185400, 9187500, 9216000, 9219840, 9261000, 9289728, 9331200, 9335088, 9375000, 9408000, 9411920, 9437184, 9447840, 9450000, 9483264, 9525600, 9529569, 9565938, 9568125, 9600000, 9604000, 9633792, 9644670, 9646875, 9676800, 9680832, 9720000, 9724050, 9765625, 9797760, 9800000, 9830400, 9834496, 9841500, 9843750, 9878400, 9882516, 9920232, 9922500, 9953280, 10000000, 10001880, 10035200, 10077696, 10080000, 10084200, 10125000, 10160640, 10206000, 10240000, 10287648, 10290000, 10321920, 10333575, 10368000, 10372320, 10418625, 10450944, 10485760, 10497600, 10500000, 10501974, 10504375, 10536960, 10546875, 10584000, 10588410, 10616832, 10628820, 10631250, 10668672, 10716300, 10718750, 10752000, 10756480, 10800000, 10804500, 10838016, 10886400, 10890936, 10935000, 10937500, 10976000, 11010048, 11022480, 11025000, 11059200, 11063808, 11113200, 11160261, 11197440, 11200000, 11239424, 11250000, 11252115, 11289600, 11294304, 11337408, 11340000, 11344725, 11390625, 11430720, 11468800, 11481750, 11484375, 11520000, 11524800, 11529602, 11573604, 11576250, 11612160, 11664000, 11668860, 11718750, 11757312, 11760000, 11764900, 11796480, 11809800, 11812500, 11854080, 11907000, 11943936, 12000000, 12002256, 12005000, 12042240, 12096000, 12101040, 12150000, 12192768, 12247200, 12250000, 12252303, 12288000, 12293120, 12301875, 12348000, 12353145, 12386304, 12400290, 12403125, 12441600, 12446784, 12500000, 12502350, 12544000, 12582912, 12597120, 12600000, 12605250, 12644352, 12656250, 12700800, 12706092, 12754584, 12757500, 12800000, 12845056, 12859560, 12862500, 12902400, 12907776, 12960000, 12965400, 13063680, 13107200, 13122000, 13125000, 13171200, 13176688, 13226976, 13230000, 13271040, 13286025, 13335840, 13395375, 13436928, 13440000, 13445600, 13500000, 13502538, 13505625, 13547520, 13608000, 13613670, 13668750, 13671875, 13716864, 13720000, 13762560, 13778100, 13781250, 13824000, 13829760, 13891500, 13934592, 13996800, 14000000, 14002632, 14049280, 14062500, 14112000, 14117880, 14155776, 14171760, 14175000, 14224896, 14288400, 14336000, 14348907, 14400000, 14406000, 14450688, 14467005, 14515200, 14521248, 14580000, 14586075, 14680064, 14696640, 14700000, 14706125, 14745600, 14751744, 14762250, 14765625, 14817600, 14823774, 14880348, 14883750, 14929920, 15000000, 15002820, 15006250, 15052800, 15059072, 15116544, 15120000, 15126300, 15187500, 15240960, 15309000, 15312500, 15360000, 15366400, 15431472, 15435000, 15482880, 15552000, 15558480, 15625000, 15676416, 15680000, 15728640, 15746400, 15750000, 15752961, 15805440, 15876000, 15882615, 15925248, 15943230, 15946875, 16000000, 16003008, 16056320, 16074450, 16078125, 16128000, 16134720, 16200000, 16206750, 16257024, 16329600, 16336404, 16384000, 16402500, 16406250, 16464000, 16470860, 16515072, 16533720, 16537500, 16588800, 16595712, 16669800, 16777216, 16796160, 16800000, 16807000, 16859136, 16875000, 16934400, 16941456, 17006112, 17010000, 17146080, 17150000, 17203200, 17210368, 17222625, 17280000, 17287200, 17294403, 17360406, 17364375, 17418240, 17496000, 17500000, 17503290, 17561600, 17578125, 17635968, 17640000, 17647350, 17694720, 17714700, 17718750, 17781120, 17860500, 17915904, 17920000, 18000000, 18003384, 18007500, 18063360, 18144000, 18151560, 18225000, 18289152, 18350080, 18370800, 18375000, 18432000, 18439680, 18522000, 18579456, 18600435, 18662400, 18670176, 18750000, 18753525, 18816000, 18823840, 18874368, 18895680, 18900000, 18907875, 18966528, 18984375, 19051200, 19059138, 19131876, 19136250, 19140625, 19200000, 19208000, 19267584, 19289340, 19293750, 19353600, 19361664, 19440000, 19448100, 19531250, 19595520, 19600000, 19660800, 19668992, 19683000, 19687500, 19756800, 19765032, 19840464, 19845000, 19906560, 20000000, 20003760, 20070400, 20155392, 20160000, 20168400, 20250000, 20253807, 20321280, 20412000, 20420505, 20480000, 20503125, 20575296, 20580000, 20588575, 20643840, 20667150, 20671875, 20736000, 20744640, 20837250, 20901888, 20971520, 20995200, 21000000, 21003948, 21008750, 21073920, 21093750, 21168000, 21176820, 21233664, 21257640, 21262500, 21337344, 21432600, 21437500, 21504000, 21512960, 21600000, 21609000, 21676032, 21772800, 21781872, 21870000, 21875000, 21952000, 22020096, 22044960, 22050000, 22118400, 22127616, 22143375, 22226400, 22235661, 22320522, 22325625, 22394880, 22400000, 22478848, 22500000, 22504230, 22509375, 22579200, 22588608, 22674816, 22680000, 22689450, 22781250, 22861440, 22937600, 22963500, 22968750, 23040000, 23049600, 23059204, 23147208, 23152500, 23224320, 23328000, 23337720, 23437500, 23514624, 23520000, 23529800, 23592960, 23619600, 23625000, 23708160, 23814000, 23887872, 23914845, 24000000, 24004512, 24010000, 24084480, 24111675, 24192000, 24202080, 24300000, 24310125, 24385536, 24494400, 24500000, 24504606, 24576000, 24586240, 24603750, 24609375, 24696000, 24706290, 24772608, 24800580, 24806250, 24883200, 24893568, 25000000, 25004700, 25088000, 25165824, 25194240, 25200000, 25210500, 25288704, 25312500, 25401600, 25412184, 25509168, 25515000, 25600000, 25690112, 25719120, 25725000, 25804800, 25815552, 25920000, 25930800, 26040609, 26127360, 26214400, 26244000, 26250000, 26254935, 26342400, 26353376, 26453952, 26460000, 26471025, 26542080, 26572050, 26578125, 26671680, 26790750, 26796875, 26873856, 26880000, 26891200, 27000000, 27005076, 27011250, 27095040, 27216000, 27227340, 27337500, 27343750, 27433728, 27440000, 27525120, 27556200, 27562500, 27648000, 27659520, 27783000, 27869184, 27993600, 28000000, 28005264, 28098560, 28125000, 28224000, 28235760, 28311552, 28343520, 28350000, 28449792, 28576800, 28588707, 28672000, 28697814, 28704375, 28800000, 28812000, 28824005, 28901376, 28934010, 28940625, 29030400, 29042496, 29160000, 29172150, 29296875, 29360128, 29393280, 29400000, 29412250, 29491200, 29503488, 29524500, 29531250, 29635200, 29647548, 29760696, 29767500, 29859840, 30000000, 30005640, 30012500, 30105600, 30118144, 30233088, 30240000, 30252600, 30375000, 30481920, 30618000, 30625000, 30720000, 30732800, 30862944, 30870000, 30965760, 31000725, 31104000, 31116960, 31250000, 31255875, 31352832, 31360000, 31457280, 31492800, 31500000, 31505922, 31513125, 31610880, 31640625, 31752000, 31765230, 31850496, 31886460, 31893750, 32000000, 32006016, 32112640, 32148900, 32156250, 32256000, 32269440, 32400000, 32413500, 32514048, 32659200, 32672808, 32768000, 32805000, 32812500, 32928000, 32941720, 33030144, 33067440, 33075000, 33177600, 33191424, 33339600, 33480783, 33554432, 33592320, 33600000, 33614000, 33718272, 33750000, 33756345, 33868800, 33882912, 34012224, 34020000, 34034175, 34171875, 34292160, 34300000, 34406400, 34420736, 34445250, 34453125, 34560000, 34574400, 34588806, 34720812, 34728750, 34836480, 34992000, 35000000, 35006580, 35123200, 35156250, 35271936, 35280000, 35294700, 35389440, 35429400, 35437500, 35562240, 35721000, 35831808, 35840000, 36000000, 36006768, 36015000, 36126720, 36288000, 36303120, 36450000, 36578304, 36700160, 36741600, 36750000, 36756909, 36864000, 36879360, 36905625, 37044000, 37059435, 37158912, 37200870, 37209375, 37324800, 37340352, 37500000, 37507050, 37515625, 37632000, 37647680, 37748736, 37791360, 37800000, 37815750, 37933056, 37968750, 38102400, 38118276, 38263752, 38272500, 38281250, 38400000, 38416000, 38535168, 38578680, 38587500, 38707200, 38723328, 38880000, 38896200, 39062500, 39191040, 39200000, 39321600, 39337984, 39366000, 39375000, 39513600, 39530064, 39680928, 39690000, 39813120, 39858075, 40000000, 40007520, 40140800, 40186125, 40310784, 40320000, 40336800, 40353607, 40500000, 40507614, 40516875, 40642560, 40824000, 40841010, 40960000, 41006250, 41015625, 41150592, 41160000, 41177150, 41287680, 41334300, 41343750, 41472000, 41489280, 41674500, 41803776, 41943040, 41990400, 42000000, 42007896, 42017500, 42147840, 42187500, 42336000, 42353640, 42467328, 42515280, 42525000, 42674688, 42865200, 42875000, 43008000, 43025920, 43046721, 43200000, 43218000, 43352064, 43401015, 43545600, 43563744, 43740000, 43750000, 43758225, 43904000, 44040192, 44089920, 44100000, 44118375, 44236800, 44255232, 44286750, 44296875, 44452800, 44471322, 44641044, 44651250, 44789760, 44800000, 44957696, 45000000, 45008460, 45018750, 45158400, 45177216, 45349632, 45360000, 45378900, 45562500, 45722880, 45875200, 45927000, 45937500, 46080000, 46099200, 46118408, 46294416, 46305000, 46448640, 46656000, 46675440, 46875000, 47029248, 47040000, 47059600, 47185920, 47239200, 47250000, 47258883, 47416320, 47628000, 47647845, 47775744, 47829690, 47840625, 48000000, 48009024, 48020000, 48168960, 48223350, 48234375, 48384000, 48404160, 48600000, 48620250, 48771072, 48828125, 48988800, 49000000, 49009212, 49152000, 49172480, 49207500, 49218750, 49392000, 49412580, 49545216, 49601160, 49612500, 49766400, 49787136, 50000000, 50009400, 50176000, 50331648, 50388480, 50400000, 50421000, 50577408, 50625000, 50803200, 50824368, 51018336, 51030000, 51200000, 51380224, 51438240, 51450000, 51609600, 51631104, 51667875, 51840000, 51861600, 51883209, 52081218, 52093125, 52254720, 52428800, 52488000, 52500000, 52509870, 52521875, 52684800, 52706752, 52734375, 52907904, 52920000, 52942050, 53084160, 53144100, 53156250, 53343360, 53581500, 53593750, 53747712, 53760000, 53782400, 54000000, 54010152, 54022500, 54190080, 54432000, 54454680, 54675000, 54687500, 54867456, 54880000, 55050240, 55112400, 55125000, 55296000, 55319040, 55566000, 55738368, 55801305, 55987200, 56000000, 56010528, 56197120, 56250000, 56260575, 56448000, 56471520, 56623104, 56687040, 56700000, 56723625, 56899584, 56953125, 57153600, 57177414, 57344000, 57395628, 57408750, 57421875, 57600000, 57624000, 57648010, 57802752, 57868020, 57881250, 58060800, 58084992, 58320000, 58344300, 58593750, 58720256, 58786560, 58800000, 58824500, 58982400, 59006976, 59049000, 59062500, 59270400, 59295096, 59521392, 59535000, 59719680, 60000000, 60011280, 60025000, 60211200, 60236288, 60466176, 60480000, 60505200, 60750000, 60761421, 60963840, 61236000, 61250000, 61261515, 61440000, 61465600, 61509375, 61725888, 61740000, 61765725, 61931520, 62001450, 62015625, 62208000, 62233920, 62500000, 62511750, 62705664, 62720000, 62914560, 62985600, 63000000, 63011844, 63026250, 63221760, 63281250, 63504000, 63530460, 63700992, 63772920, 63787500, 64000000, 64012032, 64225280, 64297800, 64312500, 64512000, 64538880, 64800000, 64827000, 65028096, 65318400, 65345616, 65536000, 65610000, 65625000, 65856000, 65883440, 66060288, 66134880, 66150000, 66355200, 66382848, 66430125, 66679200, 66706983, 66961566, 66976875, 67108864, 67184640, 67200000, 67228000, 67436544, 67500000, 67512690, 67528125, 67737600, 67765824, 68024448, 68040000, 68068350, 68343750, 68359375, 68584320, 68600000, 68812800, 68841472, 68890500, 68906250, 69120000, 69148800, 69177612, 69441624, 69457500, 69672960, 69984000, 70000000, 70013160, 70246400, 70312500, 70543872, 70560000, 70589400, 70778880, 70858800, 70875000, 71124480, 71442000, 71663616, 71680000, 71744535, 72000000, 72013536, 72030000, 72253440, 72335025, 72576000, 72606240, 72900000, 72930375, 73156608, 73400320, 73483200, 73500000, 73513818, 73530625, 73728000, 73758720, 73811250, 73828125, 74088000, 74118870, 74317824, 74401740, 74418750, 74649600, 74680704, 75000000, 75014100, 75031250, 75264000, 75295360, 75497472, 75582720, 75600000, 75631500, 75866112, 75937500, 76204800, 76236552, 76527504, 76545000, 76562500, 76800000, 76832000, 77070336, 77157360, 77175000, 77414400, 77446656, 77760000, 77792400, 78121827, 78125000, 78382080, 78400000, 78643200, 78675968, 78732000, 78750000, 78764805, 79027200, 79060128, 79361856, 79380000, 79413075, 79626240, 79716150, 79734375, 80000000, 80015040, 80281600, 80372250, 80390625, 80621568, 80640000, 80673600, 80707214, 81000000, 81015228, 81033750, 81285120, 81648000, 81682020, 81920000, 82012500, 82031250, 82301184, 82320000, 82354300, 82575360, 82668600, 82687500, 82944000, 82978560, 83349000, 83607552, 83886080, 83980800, 84000000, 84015792, 84035000, 84295680, 84375000, 84672000, 84707280, 84934656, 85030560, 85050000, 85349376, 85730400, 85750000, 85766121, 86016000, 86051840, 86093442, 86113125, 86400000, 86436000, 86472015, 86704128, 86802030, 86821875, 87091200, 87127488, 87480000, 87500000, 87516450, 87808000, 87890625, 88080384, 88179840, 88200000, 88236750, 88473600, 88510464, 88573500, 88593750, 88905600, 88942644, 89282088, 89302500, 89579520, 89600000, 89915392, 90000000, 90016920, 90037500, 90316800, 90354432, 90699264, 90720000, 90757800, 91125000, 91445760, 91750400, 91854000, 91875000, 92160000, 92198400, 92236816, 92588832, 92610000, 92897280, 93002175, 93312000, 93350880, 93750000, 93767625, 94058496, 94080000, 94119200, 94371840, 94478400, 94500000, 94517766, 94539375, 94832640, 94921875, 95256000, 95295690, 95551488, 95659380, 95681250, 95703125, 96000000, 96018048, 96040000, 96337920, 96446700, 96468750, 96768000, 96808320, 97200000, 97240500, 97542144, 97656250, 97977600, 98000000, 98018424, 98304000, 98344960, 98415000, 98437500, 98784000, 98825160, 99090432, 99202320, 99225000, 99532800, 99574272, 100000000, 100018800, 100352000, 100442349, 100663296, 100776960, 100800000, 100842000, 101154816, 101250000, 101269035, 101606400, 101648736, 102036672, 102060000, 102102525, 102400000, 102515625, 102760448, 102876480, 102900000, 102942875, 103219200, 103262208, 103335750, 103359375, 103680000, 103723200, 103766418, 104162436, 104186250, 104509440, 104857600, 104976000, 105000000, 105019740, 105043750, 105369600, 105413504, 105468750, 105815808, 105840000, 105884100, 106168320, 106288200, 106312500, 106686720, 107163000, 107187500, 107495424, 107520000, 107564800, 108000000, 108020304, 108045000, 108380160, 108864000, 108909360, 109350000, 109375000, 109734912, 109760000, 110100480, 110224800, 110250000, 110270727, 110592000, 110638080, 110716875, 111132000, 111178305, 111476736, 111602610, 111628125, 111974400, 112000000, 112021056, 112394240, 112500000, 112521150, 112546875, 112896000, 112943040, 113246208, 113374080, 113400000, 113447250, 113799168, 113906250, 114307200, 114354828, 114688000, 114791256, 114817500, 114843750, 115200000, 115248000, 115296020, 115605504, 115736040, 115762500, 116121600, 116169984, 116640000, 116688600, 117187500, 117440512, 117573120, 117600000, 117649000, 117964800, 118013952, 118098000, 118125000, 118540800, 118590192, 119042784, 119070000, 119439360, 119574225, 120000000, 120022560, 120050000, 120422400, 120472576, 120558375, 120932352, 120960000, 121010400, 121060821, 121500000, 121522842, 121550625, 121927680, 122472000, 122500000, 122523030, 122880000, 122931200, 123018750, 123046875, 123451776, 123480000, 123531450, 123863040, 124002900, 124031250, 124416000, 124467840, 125000000, 125023500, 125411328, 125440000, 125829120, 125971200, 126000000, 126023688, 126052500, 126443520, 126562500, 127008000, 127060920, 127401984, 127545840, 127575000, 128000000, 128024064, 128450560, 128595600, 128625000, 129024000, 129077760, 129140163, 129600000, 129654000, 130056192, 130203045, 130636800, 130691232, 131072000, 131220000, 131250000, 131274675, 131712000, 131766880, 132120576, 132269760, 132300000, 132355125, 132710400, 132765696, 132860250, 132890625, 133358400, 133413966, 133923132, 133953750, 133984375, 134217728, 134369280, 134400000, 134456000, 134873088, 135000000, 135025380, 135056250, 135475200, 135531648, 136048896, 136080000, 136136700, 136687500, 136718750, 137168640, 137200000, 137625600, 137682944, 137781000, 137812500, 138240000, 138297600, 138355224, 138883248, 138915000, 139345920, 139968000, 140000000, 140026320, 140492800, 140625000, 141087744, 141120000, 141178800, 141557760, 141717600, 141750000, 141776649, 142248960, 142884000, 142943535, 143327232, 143360000, 143489070, 143521875, 144000000, 144027072, 144060000, 144120025, 144506880, 144670050, 144703125, 145152000, 145212480, 145800000, 145860750, 146313216, 146484375, 146800640, 146966400, 147000000, 147027636, 147061250, 147456000, 147517440, 147622500, 147656250, 148176000, 148237740, 148635648, 148803480, 148837500, 149299200, 149361408, 150000000, 150028200, 150062500, 150528000, 150590720, 150994944, 151165440, 151200000, 151263000, 151732224, 151875000, 152409600, 152473104, 153055008, 153090000, 153125000, 153600000, 153664000, 154140672, 154314720, 154350000, 154828800, 154893312, 155003625, 155520000, 155584800, 155649627, 156243654, 156250000, 156279375, 156764160, 156800000, 157286400, 157351936, 157464000, 157500000, 157529610, 157565625, 158054400, 158120256, 158203125, 158723712, 158760000, 158826150, 159252480, 159432300, 159468750, 160000000, 160030080, 160563200, 160744500, 160781250, 161243136, 161280000, 161347200, 161414428, 162000000, 162030456, 162067500, 162570240, 163296000, 163364040, 163840000, 164025000, 164062500, 164602368, 164640000, 164708600, 165150720, 165337200, 165375000, 165888000, 165957120, 166698000, 167215104, 167403915, 167772160, 167961600, 168000000, 168031584, 168070000, 168591360, 168750000, 168781725, 169344000, 169414560, 169869312, 170061120, 170100000, 170170875, 170698752, 170859375, 171460800, 171500000, 171532242, 172032000, 172103680, 172186884, 172226250, 172265625, 172800000, 172872000, 172944030, 173408256, 173604060, 173643750, 174182400, 174254976, 174960000, 175000000, 175032900, 175616000, 175781250, 176160768, 176359680, 176400000, 176473500, 176947200, 177020928, 177147000, 177187500, 177811200, 177885288, 178564176, 178605000, 179159040, 179200000, 179830784, 180000000, 180033840, 180075000, 180633600, 180708864, 181398528, 181440000, 181515600, 182250000, 182284263, 182891520, 183500800, 183708000, 183750000, 183784545, 184320000, 184396800, 184473632, 184528125, 185177664, 185220000, 185297175, 185794560, 186004350, 186046875, 186624000, 186701760, 187500000, 187535250, 187578125, 188116992, 188160000, 188238400, 188743680, 188956800, 189000000, 189035532, 189078750, 189665280, 189843750, 190512000, 190591380, 191102976, 191318760, 191362500, 191406250, 192000000, 192036096, 192080000, 192675840, 192893400, 192937500, 193536000, 193616640, 194400000, 194481000, 195084288, 195312500, 195955200, 196000000, 196036848, 196608000, 196689920, 196830000, 196875000, 197568000, 197650320, 198180864, 198404640, 198450000, 199065600, 199148544, 199290375, 200000000, 200037600, 200120949, 200704000, 200884698, 200930625, 201326592, 201553920, 201600000, 201684000, 201768035, 202309632, 202500000, 202538070, 202584375, 203212800, 203297472, 204073344, 204120000, 204205050, 204800000, 205031250, 205078125, 205520896, 205752960, 205800000, 205885750, 206438400, 206524416, 206671500, 206718750, 207360000, 207446400, 207532836, 208324872, 208372500, 209018880, 209715200, 209952000, 210000000, 210039480, 210087500, 210739200, 210827008, 210937500, 211631616, 211680000, 211768200, 212336640, 212576400, 212625000, 213373440, 214326000, 214375000, 214990848, 215040000, 215129600, 215233605, 216000000, 216040608, 216090000, 216760320, 217005075, 217728000, 217818720, 218700000, 218750000, 218791125, 219469824, 219520000, 220200960, 220449600, 220500000, 220541454, 220591875, 221184000, 221276160, 221433750, 221484375, 222264000, 222356610, 222953472, 223205220, 223256250, 223948800, 224000000, 224042112, 224788480, 225000000, 225042300, 225093750, 225792000, 225886080, 226492416, 226748160, 226800000, 226894500, 227598336, 227812500, 228614400, 228709656, 229376000, 229582512, 229635000, 229687500, 230400000, 230496000, 230592040, 231211008, 231472080, 231525000, 232243200, 232339968, 233280000, 233377200, 234365481, 234375000, 234881024, 235146240, 235200000, 235298000, 235929600, 236027904, 236196000, 236250000, 236294415, 237081600, 237180384, 238085568, 238140000, 238239225, 238878720, 239148450, 239203125, 240000000, 240045120, 240100000, 240844800, 240945152, 241116750, 241171875, 241864704, 241920000, 242020800, 242121642, 243000000, 243045684, 243101250, 243855360, 244140625, 244944000, 245000000, 245046060, 245760000, 245862400, 246037500, 246093750, 246903552, 246960000, 247062900, 247726080, 248005800, 248062500, 248832000, 248935680, 250000000, 250047000, 250822656, 250880000, 251658240, 251942400, 252000000, 252047376, 252105000, 252887040, 253125000, 254016000, 254121840, 254803968, 255091680, 255150000, 256000000, 256048128, 256901120, 257191200, 257250000, 257298363, 258048000, 258155520, 258280326, 258339375, 259200000, 259308000, 259416045, 260112384, 260406090, 260465625, 261273600, 261382464, 262144000, 262440000, 262500000, 262549350, 262609375, 263424000, 263533760, 263671875, 264241152, 264539520, 264600000, 264710250, 265420800, 265531392, 265720500, 265781250, 266716800, 266827932, 267846264, 267907500, 267968750, 268435456, 268738560, 268800000, 268912000, 269746176, 270000000, 270050760, 270112500, 270950400, 271063296, 272097792, 272160000, 272273400, 273375000, 273437500, 274337280, 274400000, 275251200, 275365888, 275562000, 275625000, 276480000, 276595200, 276710448, 277766496, 277830000, 278691840, 279006525, 279936000, 280000000, 280052640, 280985600, 281250000, 281302875, 282175488, 282240000, 282357600, 282475249, 283115520, 283435200, 283500000, 283553298, 283618125, 284497920, 284765625, 285768000, 285887070, 286654464, 286720000, 286978140, 287043750, 287109375, 288000000, 288054144, 288120000, 288240050, 289013760, 289340100, 289406250, 290304000, 290424960, 291600000, 291721500, 292626432, 292968750, 293601280, 293932800, 294000000, 294055272, 294122500, 294912000, 295034880, 295245000, 295312500, 296352000, 296475480, 297271296, 297606960, 297675000, 298598400, 298722816, 300000000, 300056400, 300125000, 301056000, 301181440, 301327047, 301989888, 302330880, 302400000, 302526000, 303464448, 303750000, 303807105, 304819200, 304946208, 306110016, 306180000, 306250000, 306307575, 307200000, 307328000, 307546875, 308281344, 308629440, 308700000, 308828625, 309657600, 309786624, 310007250, 310078125, 311040000, 311169600, 311299254, 312487308, 312500000, 312558750, 313528320, 313600000, 314572800, 314703872, 314928000, 315000000, 315059220, 315131250, 316108800, 316240512, 316406250, 317447424, 317520000, 317652300, 318504960, 318864600, 318937500, 320000000, 320060160, 321126400, 321489000, 321562500, 322486272, 322560000, 322694400, 322828856, 324000000, 324060912, 324135000, 325140480, 326592000, 326728080, 327680000, 328050000, 328125000, 329204736, 329280000, 329417200, 330301440, 330674400, 330750000, 330812181, 331776000, 331914240, 332150625, 333396000, 333534915, 334430208, 334807830, 334884375, 335544320, 335923200, 336000000, 336063168, 336140000, 337182720, 337500000, 337563450, 337640625, 338688000, 338829120, 339738624, 340122240, 340200000, 340341750, 341397504, 341718750, 341796875, 342921600, 343000000, 343064484, 344064000, 344207360, 344373768, 344452500, 344531250, 345600000, 345744000, 345888060, 346816512, 347208120, 347287500, 348364800, 348509952, 349920000, 350000000, 350065800, 351232000, 351562500, 352321536, 352719360, 352800000, 352947000, 353894400, 354041856, 354294000, 354375000, 355622400, 355770576, 357128352, 357210000, 358318080, 358400000, 358722675, 359661568, 360000000, 360067680, 360150000, 361267200, 361417728, 361675125, 362797056, 362880000, 363031200, 363182463, 364500000, 364568526, 364651875, 365783040, 367001600, 367416000, 367500000, 367569090, 367653125, 368640000, 368793600, 368947264, 369056250, 369140625, 370355328, 370440000, 370594350, 371589120, 372008700, 372093750, 373248000, 373403520, 375000000, 375070500, 375156250, 376233984, 376320000, 376476800, 377487360, 377913600, 378000000, 378071064, 378157500, 379330560, 379687500, 381024000, 381182760, 382205952, 382637520, 382725000, 382812500, 384000000, 384072192, 384160000, 385351680, 385786800, 385875000, 387072000, 387233280, 387420489, 388800000, 388962000, 390168576, 390609135, 390625000, 391910400, 392000000, 392073696, 393216000, 393379840, 393660000, 393750000, 393824025, 395136000, 395300640, 396361728, 396809280, 396900000, 397065375, 398131200, 398297088, 398580750, 398671875, 400000000, 400075200, 400241898, 401408000, 401769396, 401861250, 401953125, 402653184, 403107840, 403200000, 403368000, 403536070, 404619264, 405000000, 405076140, 405168750, 406425600, 406594944, 408146688, 408240000, 408410100, 409600000, 410062500, 410156250, 411041792, 411505920, 411600000, 411771500, 412876800, 413048832, 413343000, 413437500, 414720000, 414892800, 415065672, 416649744, 416745000, 418037760, 419430400, 419904000, 420000000, 420078960, 420175000, 421478400, 421654016, 421875000, 423263232, 423360000, 423536400, 424673280, 425152800, 425250000, 425329947, 426746880, 428652000, 428750000, 428830605, 429981696, 430080000, 430259200, 430467210, 430565625, 432000000, 432081216, 432180000, 432360075, 433520640, 434010150, 434109375, 435456000, 435637440, 437400000, 437500000, 437582250, 438939648, 439040000, 439453125, 440401920, 440899200, 441000000, 441082908, 441183750, 442368000, 442552320, 442867500, 442968750, 444528000, 444713220, 445906944, 446410440, 446512500, 447897600, 448000000, 448084224, 449576960, 450000000, 450084600, 450187500, 451584000, 451772160, 452984832, 453496320, 453600000, 453789000, 455196672, 455625000, 457228800, 457419312, 458752000, 459165024, 459270000, 459375000, 460800000, 460992000, 461184080, 462422016, 462944160, 463050000, 464486400, 464679936, 465010875, 466560000, 466754400, 466948881, 468730962, 468750000, 468838125, 469762048, 470292480, 470400000, 470596000, 471859200, 472055808, 472392000, 472500000, 472588830, 472696875, 474163200, 474360768, 474609375, 476171136, 476280000, 476478450, 477757440, 478296900, 478406250, 478515625, 480000000, 480090240, 480200000, 481689600, 481890304, 482233500, 482343750, 483729408, 483840000, 484041600, 484243284, 486000000, 486091368, 486202500, 487710720, 488281250, 489888000, 490000000, 490092120, 491520000, 491724800, 492075000, 492187500, 493807104, 493920000, 494125800, 495452160, 496011600, 496125000, 497664000, 497871360, 500000000, 500094000, 501645312, 501760000, 502211745, 503316480, 503884800, 504000000, 504094752, 504210000, 505774080, 506250000, 506345175, 508032000, 508243680, 509607936, 510183360, 510300000, 510512625, 512000000, 512096256, 512578125, 513802240, 514382400, 514500000, 514596726, 514714375, 516096000, 516311040, 516560652, 516678750, 516796875, 518400000, 518616000, 518832090, 520224768, 520812180, 520931250, 522547200, 522764928, 524288000, 524880000, 525000000, 525098700, 525218750, 526848000, 527067520, 527343750, 528482304, 529079040, 529200000, 529420500, 530841600, 531062784, 531441000, 531562500, 533433600, 533655864, 535692528, 535815000, 535937500, 536870912, 537477120, 537600000, 537824000, 539492352, 540000000, 540101520, 540225000, 541900800, 542126592, 544195584, 544320000, 544546800, 546750000, 546852789, 546875000, 548674560, 548800000, 550502400, 550731776, 551124000, 551250000, 551353635, 552960000, 553190400, 553420896, 553584375, 555532992, 555660000, 555891525, 557383680, 558013050, 558140625, 559872000, 560000000, 560105280, 561971200, 562500000, 562605750, 562734375, 564350976, 564480000, 564715200, 564950498, 566231040, 566870400, 567000000, 567106596, 567236250, 568995840, 569531250, 571536000, 571774140, 573308928, 573440000, 573956280, 574087500, 574218750, 576000000, 576108288, 576240000, 576480100, 578027520, 578680200, 578812500, 580608000, 580849920, 583200000, 583443000, 585252864, 585937500, 587202560, 587865600, 588000000, 588110544, 588245000, 589824000, 590069760, 590490000, 590625000, 592704000, 592950960, 594542592, 595213920, 595350000, 597196800, 597445632, 597871125, 600000000, 600112800, 600250000, 600362847, 602112000, 602362880, 602654094, 602791875, 603979776, 604661760, 604800000, 605052000, 605304105, 606928896, 607500000, 607614210, 607753125, 609638400, 609892416, 612220032, 612360000, 612500000, 612615150, 614400000, 614656000, 615093750, 615234375, 616562688, 617258880, 617400000, 617657250, 619315200, 619573248, 620014500, 620156250, 622080000, 622339200, 622598508, 624974616, 625000000, 625117500, 627056640, 627200000, 629145600, 629407744, 629856000, 630000000, 630118440, 630262500, 632217600, 632481024, 632812500, 634894848, 635040000, 635304600, 637009920, 637729200, 637875000, 640000000, 640120320, 642252800, 642978000, 643125000, 644972544, 645120000, 645388800, 645657712, 645700815, 648000000, 648121824, 648270000, 650280960, 651015225, 653184000, 653456160, 655360000, 656100000, 656250000, 656373375, 658409472, 658560000, 658834400, 660602880, 661348800, 661500000, 661624362, 661775625, 663552000, 663828480, 664301250, 664453125, 666792000, 667069830, 668860416, 669615660, 669768750, 669921875, 671088640, 671846400, 672000000, 672126336, 672280000, 674365440, 675000000, 675126900, 675281250, 677376000, 677658240, 679477248, 680244480, 680400000, 680683500, 682795008, 683437500, 683593750, 685843200, 686000000, 686128968, 688128000, 688414720, 688747536, 688905000, 689062500, 691200000, 691488000, 691776120, 693633024, 694416240, 694575000, 696729600, 697019904, 699840000, 700000000, 700131600, 702464000, 703096443, 703125000, 704643072, 705438720, 705600000, 705894000, 707788800, 708083712, 708588000, 708750000, 708883245, 711244800, 711541152, 714256704, 714420000, 714717675, 716636160, 716800000, 717445350, 717609375, 719323136, 720000000, 720135360, 720300000, 720600125, 722534400, 722835456, 723350250, 723515625, 725594112, 725760000, 726062400, 726364926, 729000000, 729137052, 729303750, 731566080, 732421875, 734003200, 734832000, 735000000, 735138180, 735306250, 737280000, 737587200, 737894528, 738112500, 738281250, 740710656, 740880000, 741188700, 743178240, 744017400, 744187500, 746496000, 746807040, 750000000, 750141000, 750312500, 752467968, 752640000, 752953600, 754974720, 755827200, 756000000, 756142128, 756315000, 758661120, 759375000, 762048000, 762365520, 764411904, 765275040, 765450000, 765625000, 768000000, 768144384, 768320000, 770703360, 771573600, 771750000, 771895089, 774144000, 774466560, 774840978, 775018125, 777600000, 777924000, 778248135, 780337152, 781218270, 781250000, 781396875, 783820800, 784000000, 784147392, 786432000, 786759680, 787320000, 787500000, 787648050, 787828125, 790272000, 790601280, 791015625, 792723456, 793618560, 793800000, 794130750, 796262400, 796594176, 797161500, 797343750, 800000000, 800150400, 800483796, 802816000, 803538792, 803722500, 803906250, 805306368, 806215680, 806400000, 806736000, 807072140, 809238528, 810000000, 810152280, 810337500, 812851200, 813189888, 816293376, 816480000, 816820200, 819200000, 820125000, 820312500, 822083584, 823011840, 823200000, 823543000, 825753600, 826097664, 826686000, 826875000, 829440000, 829785600, 830131344, 833299488, 833490000, 836075520, 837019575, 838860800, 839808000, 840000000, 840157920, 840350000, 842956800, 843308032, 843750000, 843908625, 846526464, 846720000, 847072800, 847425747, 849346560, 850305600, 850500000, 850659894, 850854375, 853493760, 854296875, 857304000, 857500000, 857661210, 859963392, 860160000, 860518400, 860934420, 861131250, 861328125, 864000000, 864162432, 864360000, 864720150, 867041280, 868020300, 868218750, 870912000, 871274880, 874800000, 875000000, 875164500, 877879296, 878080000, 878906250, 880803840, 881798400, 882000000, 882165816, 882367500, 884736000, 885104640, 885735000, 885937500, 889056000, 889426440, 891813888, 892820880, 893025000, 895795200, 896000000, 896168448, 899153920, 900000000, 900169200, 900375000, 903168000, 903544320, 903981141, 905969664, 906992640, 907200000, 907578000, 910393344, 911250000, 911421315, 914457600, 914838624, 917504000, 918330048, 918540000, 918750000, 918922725, 921600000, 921984000, 922368160, 922640625, 924844032, 925888320, 926100000, 926485875, 928972800, 929359872, 930021750, 930234375, 933120000, 933508800, 933897762, 937461924, 937500000, 937676250, 937890625, 939524096, 940584960, 940800000, 941192000, 943718400, 944111616, 944784000, 945000000, 945177660, 945393750, 948326400, 948721536, 949218750, 952342272, 952560000, 952956900, 955514880, 956593800, 956812500, 957031250, 960000000, 960180480, 960400000, 963379200, 963780608, 964467000, 964687500, 967458816, 967680000, 968083200, 968486568, 972000000, 972182736, 972405000, 975421440, 976562500, 979776000, 980000000, 980184240, 983040000, 983449600, 984150000, 984375000, 987614208, 987840000, 988251600, 990904320, 992023200, 992250000, 992436543, 995328000, 995742720, 996451875, 1000000000, 1000188000, 1000604745, 1003290624, 1003520000, 1004423490, 1004653125, 1006632960, 1007769600, 1008000000, 1008189504, 1008420000, 1008840175, 1011548160, 1012500000, 1012690350, 1012921875, 1016064000, 1016487360, 1019215872, 1020366720, 1020600000, 1021025250, 1024000000, 1024192512, 1025156250, 1025390625, 1027604480, 1028764800, 1029000000, 1029193452, 1029428750, 1032192000, 1032622080, 1033121304, 1033357500, 1033593750, 1036800000, 1037232000, 1037664180, 1040449536, 1041624360, 1041862500, 1045094400, 1045529856, 1048576000, 1049760000, 1050000000, 1050197400, 1050437500, 1053696000, 1054135040, 1054687500, 1056964608, 1058158080, 1058400000, 1058841000, 1061683200, 1062125568, 1062882000, 1063125000, 1066867200, 1067311728, 1071385056, 1071630000, 1071875000, 1073741824, 1074954240, 1075200000, 1075648000, 1076168025, 1078984704, 1080000000, 1080203040, 1080450000, 1083801600, 1084253184, 1085025375, 1088391168, 1088640000, 1089093600, 1089547389, 1093500000, 1093705578, 1093750000, 1093955625, 1097349120, 1097600000, 1101004800, 1101463552, 1102248000, 1102500000, 1102707270, 1102959375, 1105920000, 1106380800, 1106841792, 1107168750, 1107421875, 1111065984, 1111320000, 1111783050, 1114767360, 1116026100, 1116281250, 1119744000, 1120000000, 1120210560, 1123942400, 1125000000, 1125211500, 1125468750, 1128701952, 1128960000, 1129430400, 1129900996, 1132462080, 1133740800, 1134000000, 1134213192, 1134472500, 1137991680, 1139062500, 1143072000, 1143548280, 1146617856, 1146880000, 1147912560, 1148175000, 1148437500, 1152000000, 1152216576, 1152480000, 1152960200, 1156055040, 1157360400, 1157625000, 1161216000, 1161699840, 1162261467, 1166400000, 1166886000, 1170505728, 1171827405, 1171875000, 1174405120, 1175731200, 1176000000, 1176221088, 1176490000, 1179648000, 1180139520, 1180980000, 1181250000, 1181472075, 1185408000, 1185901920, 1189085184, 1190427840, 1190700000, 1191196125, 1194393600, 1194891264, 1195742250, 1196015625, 1200000000, 1200225600, 1200500000, 1200725694, 1204224000, 1204725760, 1205308188, 1205583750, 1205859375, 1207959552, 1209323520, 1209600000, 1210104000, 1210608210, 1213857792, 1215000000, 1215228420, 1215506250, 1219276800, 1219784832, 1220703125, 1224440064, 1224720000, 1225000000, 1225230300, 1228800000, 1229312000, 1230187500, 1230468750, 1233125376, 1234517760, 1234800000, 1235314500, 1238630400, 1239146496, 1240029000, 1240312500, 1244160000, 1244678400, 1245197016, 1249949232, 1250000000, 1250235000, 1254113280, 1254400000, 1258291200, 1258815488, 1259712000, 1260000000, 1260236880, 1260525000, 1264435200, 1264962048, 1265625000, 1269789696, 1270080000, 1270609200, 1274019840, 1275458400, 1275750000, 1275989841, 1280000000, 1280240640, 1284505600, 1285956000, 1286250000, 1286491815, 1289945088, 1290240000, 1290777600, 1291315424, 1291401630, 1291696875, 1296000000, 1296243648, 1296540000, 1297080225, 1300561920, 1302030450, 1302328125, 1306368000, 1306912320, 1310720000, 1312200000, 1312500000, 1312746750, 1313046875, 1316818944, 1317120000, 1317668800, 1318359375, 1321205760, 1322697600, 1323000000, 1323248724, 1323551250, 1327104000, 1327656960, 1328602500, 1328906250, 1333584000, 1334139660, 1337720832, 1339231320, 1339537500, 1339843750, 1342177280, 1343692800, 1344000000, 1344252672, 1344560000, 1348730880, 1350000000, 1350253800, 1350562500, 1354752000, 1355316480, 1358954496, 1360488960, 1360800000, 1361367000, 1365590016, 1366875000, 1367187500, 1371686400, 1372000000, 1372257936, 1376256000, 1376829440, 1377495072, 1377810000, 1378125000, 1382400000, 1382976000, 1383552240, 1387266048, 1388832480, 1389150000, 1393459200, 1394039808, 1395032625, 1399680000, 1400000000, 1400263200, 1400846643, 1404928000, 1406192886, 1406250000, 1406514375, 1409286144, 1410877440, 1411200000, 1411788000, 1412376245, 1415577600, 1416167424, 1417176000, 1417500000, 1417766490, 1418090625, 1422489600, 1423082304, 1423828125, 1428513408, 1428840000, 1429435350, 1433272320, 1433600000, 1434890700, 1435218750, 1435546875, 1438646272, 1440000000, 1440270720, 1440600000, 1441200250, 1445068800, 1445670912, 1446700500, 1447031250, 1451188224, 1451520000, 1452124800, 1452729852, 1458000000, 1458274104, 1458607500, 1463132160, 1464843750, 1468006400, 1469664000, 1470000000, 1470276360, 1470612500, 1474560000, 1475174400, 1475789056, 1476225000, 1476562500, 1481421312, 1481760000, 1482377400, 1486356480, 1488034800, 1488375000, 1492992000, 1493614080, 1500000000, 1500282000, 1500625000, 1504935936, 1505280000, 1505907200, 1506635235, 1509949440, 1511654400, 1512000000, 1512284256, 1512630000, 1517322240, 1518750000, 1519035525, 1524096000, 1524731040, 1528823808, 1530550080, 1530900000, 1531250000, 1531537875, 1536000000, 1536288768, 1536640000, 1537734375, 1541406720, 1543147200, 1543500000, 1543790178, 1544143125, 1548288000, 1548933120, 1549681956, 1550036250, 1550390625, 1555200000, 1555848000, 1556496270, 1560674304, 1562436540, 1562500000, 1562793750, 1567641600, 1568000000, 1568294784, 1572864000, 1573519360, 1574640000, 1575000000, 1575296100, 1575656250, 1580544000, 1581202560, 1582031250, 1585446912, 1587237120, 1587600000, 1588261500, 1592524800, 1593188352, 1594323000, 1594687500, 1600000000, 1600300800, 1600967592, 1605632000, 1607077584, 1607445000, 1607812500, 1610612736, 1612431360, 1612800000, 1613472000, 1614144280, 1618477056, 1620000000, 1620304560, 1620675000, 1625702400, 1626379776, 1632586752, 1632960000, 1633640400, 1638400000, 1640250000, 1640558367, 1640625000, 1644167168, 1646023680, 1646400000, 1647086000, 1651507200, 1652195328, 1653372000, 1653750000, 1654060905, 1658880000, 1659571200, 1660262688, 1660753125, 1666598976, 1666980000, 1667674575, 1672151040, 1674039150, 1674421875, 1677721600, 1679616000, 1680000000, 1680315840, 1680700000, 1685913600, 1686616064, 1687500000, 1687817250, 1688203125, 1693052928, 1693440000, 1694145600, 1694851494, 1698693120, 1700611200, 1701000000, 1701319788, 1701708750, 1706987520, 1708593750, 1708984375, 1714608000, 1715000000, 1715322420, 1719926784, 1720320000, 1721036800, 1721868840, 1722262500, 1722656250, 1728000000, 1728324864, 1728720000, 1729440300, 1734082560, 1736040600, 1736437500, 1741824000, 1742549760, 1749600000, 1750000000, 1750329000, 1755758592, 1756160000, 1757812500, 1761607680, 1763596800, 1764000000, 1764331632, 1764735000, 1769472000, 1770209280, 1771470000, 1771875000, 1778112000, 1778852880, 1783627776, 1785641760, 1786050000, 1791590400, 1792000000, 1792336896, 1793613375, 1798307840, 1800000000, 1800338400, 1800750000, 1801088541, 1806336000, 1807088640, 1807962282, 1808375625, 1811939328, 1813985280, 1814400000, 1815156000, 1815912315, 1820786688, 1822500000, 1822842630, 1823259375, 1828915200, 1829677248, 1835008000, 1836660096, 1837080000, 1837500000, 1837845450, 1838265625, 1843200000, 1843968000, 1844736320, 1845281250, 1845703125, 1849688064, 1851776640, 1852200000, 1852971750, 1857945600, 1858719744, 1860043500, 1860468750, 1866240000, 1867017600, 1867795524, 1874923848, 1875000000, 1875352500, 1875781250, 1879048192, 1881169920, 1881600000, 1882384000, 1887436800, 1888223232, 1889568000, 1890000000, 1890355320, 1890787500, 1896652800, 1897443072, 1898437500, 1904684544, 1905120000, 1905913800, 1911029760, 1913187600, 1913625000, 1914062500, 1920000000, 1920360960, 1920800000, 1926758400, 1927561216, 1928934000, 1929375000, 1934917632, 1935360000, 1936166400, 1936973136, 1937102445, 1944000000, 1944365472, 1944810000, 1950842880, 1953045675, 1953125000, 1959552000, 1960000000, 1960368480, 1966080000, 1966899200, 1968300000, 1968750000, 1969120125, 1975228416, 1975680000, 1976503200, 1977326743, 1981808640, 1984046400, 1984500000, 1984873086, 1985326875, 1990656000, 1991485440, 1992903750, 1993359375, 2000000000, 2000376000, 2001209490, 2006581248, 2007040000, 2008846980, 2009306250, 2009765625, 2013265920, 2015539200, 2016000000, 2016379008, 2016840000, 2017680350, 2023096320, 2025000000, 2025380700, 2025843750, 2032128000, 2032974720, 2038431744, 2040733440, 2041200000, 2042050500, 2048000000, 2048385024, 2050312500, 2050781250, 2055208960, 2057529600, 2058000000, 2058386904, 2058857500, 2064384000, 2065244160, 2066242608, 2066715000, 2067187500, 2073600000, 2074464000, 2075328360, 2080899072, 2083248720, 2083725000, 2090188800, 2091059712, 2097152000, 2099520000, 2100000000, 2100394800, 2100875000, 2107392000, 2108270080, 2109289329, 2109375000, 2113929216, 2116316160, 2116800000, 2117682000, 2123366400, 2124251136, 2125764000, 2126250000, 2126649735, 2133734400, 2134623456, 2142770112, 2143260000, 2143750000, 2144153025, 2147483648, 2149908480, 2150400000, 2151296000, 2152336050, 2152828125, 2157969408, 2160000000, 2160406080, 2160900000, 2161800375, 2167603200, 2168506368, 2170050750, 2170546875, 2176782336, 2177280000, 2178187200, 2179094778, 2187000000, 2187411156, 2187500000, 2187911250, 2194698240, 2195200000, 2197265625, 2202009600, 2202927104, 2204496000, 2205000000, 2205414540, 2205918750, 2211840000, 2212761600, 2213683584, 2214337500, 2214843750, 2222131968, 2222640000, 2223566100, 2229534720, 2232052200, 2232562500, 2239488000, 2240000000, 2240421120, 2247884800, 2250000000, 2250423000, 2250937500, 2257403904, 2257920000, 2258860800, 2259801992, 2264924160, 2267481600, 2268000000, 2268426384, 2268945000, 2275983360, 2278125000, 2286144000, 2287096560, 2293235712, 2293760000, 2295825120, 2296350000, 2296875000, 2304000000, 2304433152, 2304960000, 2305920400, 2312110080, 2314720800, 2315250000, 2315685267, 2322432000, 2323399680, 2324522934, 2325054375, 2332800000, 2333772000, 2334744405, 2341011456, 2343654810, 2343750000, 2344190625, 2348810240, 2351462400, 2352000000, 2352442176, 2352980000, 2359296000, 2360279040, 2361960000, 2362500000, 2362944150, 2363484375, 2370816000, 2371803840, 2373046875, 2378170368, 2380855680, 2381400000, 2382392250, 2388787200, 2389782528, 2391484500, 2392031250, 2392578125, 2400000000, 2400451200, 2401000000, 2401451388, 2408448000, 2409451520, 2410616376, 2411167500, 2411718750, 2415919104, 2418647040, 2419200000, 2420208000, 2421216420, 2427715584, 2430000000, 2430456840, 2431012500, 2438553600, 2439569664, 2441406250, 2448880128, 2449440000, 2450000000, 2450460600, 2457600000, 2458624000, 2460375000, 2460937500, 2466250752, 2469035520, 2469600000, 2470629000, 2477260800, 2478292992, 2480058000, 2480625000, 2488320000, 2489356800, 2490394032, 2499898464, 2500000000, 2500470000, 2508226560, 2508800000, 2511058725, 2516582400, 2517630976, 2519424000, 2520000000, 2520473760, 2521050000, 2528870400, 2529924096, 2531250000, 2531725875, 2539579392, 2540160000, 2541218400, 2542277241, 2548039680, 2550916800, 2551500000, 2551979682, 2552563125, 2560000000, 2560481280, 2562890625, 2569011200, 2571912000, 2572500000, 2572983630, 2573571875, 2579890176, 2580480000, 2581555200, 2582630848, 2582803260, 2583393750, 2583984375, 2592000000, 2592487296, 2593080000, 2594160450, 2601123840, 2604060900, 2604656250, 2612736000, 2613824640, 2621440000, 2624400000, 2625000000, 2625493500, 2626093750, 2633637888, 2634240000, 2635337600, 2636718750, 2642411520, 2645395200, 2646000000, 2646497448, 2647102500, 2654208000, 2655313920, 2657205000, 2657812500, 2667168000, 2668279320, 2675441664, 2678462640, 2679075000, 2679687500, 2684354560, 2687385600, 2688000000, 2688505344, 2689120000, 2697461760, 2700000000, 2700507600, 2701125000, 2709504000, 2710632960, 2711943423, 2717908992, 2720977920, 2721600000, 2722734000, 2731180032, 2733750000, 2734263945, 2734375000, 2743372800, 2744000000, 2744515872, 2752512000, 2753658880, 2754990144, 2755620000, 2756250000, 2756768175, 2764800000, 2765952000, 2767104480, 2767921875, 2774532096, 2777664960, 2778300000, 2779457625, 2786918400, 2788079616, 2790065250, 2790703125, 2799360000, 2800000000, 2800526400, 2801693286, 2809856000, 2812385772, 2812500000, 2813028750, 2813671875, 2818572288, 2821754880, 2822400000, 2823576000, 2824752490, 2831155200, 2832334848, 2834352000, 2835000000, 2835532980, 2836181250, 2844979200, 2846164608, 2847656250, 2857026816, 2857680000, 2858870700, 2866544640, 2867200000, 2869781400, 2870437500, 2871093750, 2877292544, 2880000000, 2880541440, 2881200000, 2882400500, 2890137600, 2891341824, 2893401000, 2894062500, 2902376448, 2903040000, 2904249600, 2905459704, 2916000000, 2916548208, 2917215000, 2926264320, 2929687500, 2936012800, 2939328000, 2940000000, 2940552720, 2941225000, 2949120000, 2950348800, 2951578112, 2952450000, 2953125000, 2962842624, 2963520000, 2964754800, 2972712960, 2976069600, 2976750000, 2977309629, 2985984000, 2987228160, 2989355625, 3000000000, 3000564000, 3001250000, 3001814235, 3009871872, 3010560000, 3011814400, 3013270470, 3013959375, 3019898880, 3023308800, 3024000000, 3024568512, 3025260000, 3026520525, 3034644480, 3037500000, 3038071050, 3038765625, 3048192000, 3049462080, 3057647616, 3061100160, 3061800000, 3062500000, 3063075750, 3072000000, 3072577536, 3073280000, 3075468750, 3076171875, 3082813440, 3086294400, 3087000000, 3087580356, 3088286250, 3096576000, 3097866240, 3099363912, 3100072500, 3100781250, 3110400000, 3111696000, 3112992540, 3121348608, 3124873080, 3125000000, 3125587500, 3135283200, 3136000000, 3136589568, 3145728000, 3147038720, 3149280000, 3150000000, 3150592200, 3151312500, 3161088000, 3162405120, 3164062500, 3170893824, 3174474240, 3175200000, 3176523000, 3185049600, 3186376704, 3188646000, 3189375000, 3200000000, 3200601600, 3201935184, 3211264000, 3214155168, 3214890000, 3215625000, 3221225472, 3224862720, 3225600000, 3226944000, 3228288560, 3228504075, 3236954112, 3240000000, 3240609120, 3241350000, 3251404800, 3252759552, 3255076125, 3265173504, 3265920000, 3267280800, 3268642167, 3276800000, 3280500000, 3281116734, 3281250000, 3281866875, 3288334336, 3292047360, 3292800000, 3294172000, 3303014400, 3304390656, 3306744000, 3307500000, 3308121810, 3308878125, 3317760000, 3319142400, 3320525376, 3321506250, 3322265625, 3333197952, 3333960000, 3335349150, 3344302080, 3348078300, 3348843750, 3349609375, 3355443200, 3359232000, 3360000000, 3360631680, 3361400000, 3371827200, 3373232128, 3375000000, 3375634500, 3376406250, 3386105856, 3386880000, 3388291200, 3389702988, 3397386240, 3401222400, 3402000000, 3402639576, 3403417500, 3413975040, 3417187500, 3417968750, 3429216000, 3430000000, 3430644840, 3439853568, 3440640000, 3442073600, 3443737680, 3444525000, 3445312500, 3456000000, 3456649728, 3457440000, 3458880600, 3468165120, 3472081200, 3472875000, 3483648000, 3485099520, 3486784401, 3499200000, 3500000000, 3500658000, 3511517184, 3512320000, 3515482215, 3515625000, 3523215360, 3527193600, 3528000000, 3528663264, 3529470000, 3538944000, 3540418560, 3542940000, 3543750000, 3544416225, 3556224000, 3557705760, 3567255552, 3571283520, 3572100000, 3573588375, 3583180800, 3584000000, 3584673792, 3587226750, 3588046875, 3596615680, 3600000000, 3600676800, 3601500000, 3602177082, 3603000625, 3612672000, 3614177280, 3615924564, 3616751250, 3617578125, 3623878656, 3627970560, 3628800000, 3630312000, 3631824630, 3641573376, 3645000000, 3645685260, 3646518750, 3657830400, 3659354496, 3662109375, 3670016000, 3673320192, 3674160000, 3675000000, 3675690900, 3676531250, 3686400000, 3687936000, 3689472640, 3690562500, 3691406250, 3699376128, 3703553280, 3704400000, 3705943500, 3715891200, 3717439488, 3720087000, 3720937500, 3732480000, 3734035200, 3735591048, 3749847696, 3750000000, 3750705000, 3751562500, 3758096384, 3762339840, 3763200000, 3764768000, 3774873600, 3776446464, 3779136000, 3780000000, 3780710640, 3781575000, 3793305600, 3794886144, 3796875000, 3809369088, 3810240000, 3811827600, 3822059520, 3826375200, 3827250000, 3827969523, 3828125000, 3840000000, 3840721920, 3841600000, 3853516800, 3855122432, 3857868000, 3858750000, 3859475445, 3869835264, 3870720000, 3872332800, 3873946272, 3874204890, 3875090625, 3888000000, 3888730944, 3889620000, 3891240675, 3901685760, 3906091350, 3906250000, 3906984375, 3919104000, 3920000000, 3920736960, 3932160000, 3933798400, 3936600000, 3937500000, 3938240250, 3939140625, 3950456832, 3951360000, 3953006400, 3954653486, 3955078125, 3963617280, 3968092800, 3969000000, 3969746172, 3970653750, 3981312000, 3982970880, 3985807500, 3986718750, 4000000000, 4000752000, 4002418980, 4013162496, 4014080000, 4017693960, 4018612500, 4019531250, 4026531840, 4031078400, 4032000000, 4032758016, 4033680000, 4035360700, 4046192640, 4050000000, 4050761400, 4051687500, 4064256000, 4065949440, 4076863488, 4081466880, 4082400000, 4084101000, 4096000000, 4096770048, 4100625000, 4101562500, 4110417920, 4115059200, 4116000000, 4116773808, 4117715000, 4128768000, 4130488320, 4132485216, 4133430000, 4134375000, 4147200000, 4148928000, 4150656720, 4161798144, 4166497440, 4167450000, 4180377600, 4182119424, 4185097875, 4194304000, 4199040000, 4200000000, 4200789600, 4201750000, 4202539929, 4214784000, 4216540160, 4218578658, 4218750000, 4219543125, 4227858432, 4232632320, 4233600000, 4235364000, 4237128735, 4246732800, 4248502272, 4251528000, 4252500000, 4253299470, 4254271875, 4267468800, 4269246912, 4271484375, 4285540224, 4286520000, 4287500000, 4288306050, 4294967296, 4299816960, 4300800000, 4302592000, 4304672100, 4305656250, 4306640625, 4315938816, 4320000000, 4320812160, 4321800000, 4323600750, 4335206400, 4337012736, 4340101500, 4341093750, 4353564672, 4354560000, 4356374400, 4358189556, 4374000000, 4374822312, 4375000000, 4375822500, 4389396480, 4390400000, 4394531250, 4404019200, 4405854208, 4408992000, 4410000000, 4410829080, 4411837500, 4423680000, 4425523200, 4427367168, 4428675000, 4429687500, 4444263936, 4445280000, 4447132200, 4459069440, 4464104400, 4465125000, 4478976000, 4480000000, 4480842240, 4495769600, 4500000000, 4500846000, 4501875000, 4514807808, 4515840000, 4517721600, 4519603984, 4519905705, 4529848320, 4534963200, 4536000000, 4536852768, 4537890000, 4551966720, 4556250000, 4557106575, 4572288000, 4574193120, 4586471424, 4587520000, 4591650240, 4592700000, 4593750000, 4594613625, 4608000000, 4608866304, 4609920000, 4611840800, 4613203125, 4624220160, 4629441600, 4630500000, 4631370534, 4632429375, 4644864000, 4646799360, 4649045868, 4650108750, 4651171875, 4665600000, 4667544000, 4669488810, 4682022912, 4687309620, 4687500000, 4688381250, 4689453125, 4697620480, 4702924800, 4704000000, 4704884352, 4705960000, 4718592000, 4720558080, 4723920000, 4725000000, 4725888300, 4726968750, 4741632000, 4743607680, 4746093750, 4756340736, 4761711360, 4762800000, 4764784500, 4777574400, 4779565056, 4782969000, 4784062500, 4785156250, 4800000000, 4800902400, 4802000000, 4802902776, 4816896000, 4818903040, 4821232752, 4822335000, 4823437500, 4831838208, 4837294080, 4838400000, 4840416000, 4842432840, 4855431168, 4860000000, 4860913680, 4862025000, 4877107200, 4879139328, 4882812500, 4897760256, 4898880000, 4900000000, 4900921200, 4915200000, 4917248000, 4920750000, 4921675101, 4921875000, 4932501504, 4938071040, 4939200000, 4941258000, 4954521600, 4956585984, 4960116000, 4961250000, 4962182715, 4976640000, 4978713600, 4980788064, 4982259375, 4999796928, 5000000000, 5000940000, 5003023725, 5016453120, 5017600000, 5022117450, 5023265625, 5033164800, 5035261952, 5038848000, 5040000000, 5040947520, 5042100000, 5044200875, 5057740800, 5059848192, 5062500000, 5063451750, 5064609375, 5079158784, 5080320000, 5082436800, 5084554482, 5096079360, 5101833600, 5103000000, 5103959364, 5105126250, 5120000000, 5120962560, 5125781250, 5126953125, 5138022400, 5143824000, 5145000000, 5145967260, 5147143750, 5159780352, 5160960000, 5163110400, 5165261696, 5165606520, 5166787500, 5167968750, 5184000000, 5184974592, 5186160000, 5188320900, 5202247680, 5208121800, 5209312500, 5225472000, 5227649280, 5242880000, 5248800000, 5250000000, 5250987000, 5252187500, 5267275776, 5268480000, 5270675200, 5273437500, 5284823040, 5290790400, 5292000000, 5292994896, 5294205000, 5308416000, 5310627840, 5314410000, 5315625000, 5334336000, 5336558640, 5350883328, 5356925280, 5358150000, 5359375000, 5368709120, 5374771200, 5376000000, 5377010688, 5378240000, 5380840125, 5394923520, 5400000000, 5401015200, 5402250000, 5403265623, 5419008000, 5421265920, 5423886846, 5425126875, 5435817984, 5441955840, 5443200000, 5445468000, 5447736945, 5462360064, 5467500000, 5468527890, 5468750000, 5469778125, 5486745600, 5488000000, 5489031744, 5505024000, 5507317760, 5509980288, 5511240000, 5512500000, 5513536350, 5514796875, 5529600000, 5531904000, 5534208960, 5535843750, 5537109375, 5549064192, 5555329920, 5556600000, 5558915250, 5573836800, 5576159232, 5580130500, 5581406250, 5598720000, 5600000000, 5601052800, 5603386572, 5619712000, 5624771544, 5625000000, 5626057500, 5627343750, 5637144576, 5643509760, 5644800000, 5647152000, 5649504980, 5662310400, 5664669696, 5668704000, 5670000000, 5671065960, 5672362500, 5689958400, 5692329216, 5695312500, 5714053632, 5715360000, 5717741400, 5733089280, 5734400000, 5739562800, 5740875000, 5742187500, 5754585088, 5760000000, 5761082880, 5762400000, 5764801000, 5780275200, 5782683648, 5786802000, 5788125000, 5804752896, 5806080000, 5808499200, 5810919408, 5811307335, 5832000000, 5833096416, 5834430000, 5852528640, 5859137025, 5859375000, 5872025600, 5878656000, 5880000000, 5881105440, 5882450000, 5898240000, 5900697600, 5903156224, 5904900000, 5906250000, 5907360375, 5925685248, 5927040000, 5929509600, 5931980229, 5945425920, 5952139200, 5953500000, 5954619258, 5955980625, 5971968000, 5974456320, 5978711250, 5980078125, 6000000000, 6001128000, 6002500000, 6003628470, 6019743744, 6021120000, 6023628800, 6026540940, 6027918750, 6029296875, 6039797760, 6046617600, 6048000000, 6049137024, 6050520000, 6053041050, 6069288960, 6075000000, 6076142100, 6077531250, 6096384000, 6098924160, 6103515625, 6115295232, 6122200320, 6123600000, 6125000000, 6126151500, 6144000000, 6145155072, 6146560000, 6150937500, 6152343750, 6165626880, 6172588800, 6174000000, 6175160712, 6176572500, 6193152000, 6195732480, 6198727824, 6200145000, 6201562500, 6220800000, 6223392000, 6225985080, 6242697216, 6249746160, 6250000000, 6251175000, 6270566400, 6272000000, 6273179136, 6291456000, 6294077440, 6298560000, 6300000000, 6301184400, 6302625000, 6322176000, 6324810240, 6327867987, 6328125000, 6341787648, 6348948480, 6350400000, 6353046000, 6370099200, 6372753408, 6377292000, 6378750000, 6379949205, 6400000000, 6401203200, 6403870368, 6422528000, 6428310336, 6429780000, 6431250000, 6432459075, 6442450944, 6449725440, 6451200000, 6453888000, 6456577120, 6457008150, 6458484375, 6473908224, 6480000000, 6481218240, 6482700000, 6485401125, 6502809600, 6505519104, 6510152250, 6511640625, 6530347008, 6531840000, 6534561600, 6537284334, 6553600000, 6561000000, 6562233468, 6562500000, 6563733750, 6565234375, 6576668672, 6584094720, 6585600000, 6588344000, 6591796875, 6606028800, 6608781312, 6613488000, 6615000000, 6616243620, 6617756250, 6635520000, 6638284800, 6641050752, 6643012500, 6644531250, 6666395904, 6667920000, 6670698300, 6688604160, 6696156600, 6697687500, 6699218750, 6710886400, 6718464000, 6720000000, 6721263360, 6722800000, 6743654400, 6746464256, 6750000000, 6751269000, 6752812500, 6772211712, 6773760000, 6776582400, 6779405976, 6794772480, 6802444800, 6804000000, 6805279152, 6806835000, 6827950080, 6834375000, 6835937500, 6858432000, 6860000000, 6861289680, 6879707136, 6881280000, 6884147200, 6887475360, 6889050000, 6890625000, 6912000000, 6913299456, 6914880000, 6917761200, 6936330240, 6944162400, 6945750000, 6947055801, 6967296000, 6970199040, 6973568802, 6975163125, 6998400000, 7000000000, 7001316000, 7004233215, 7023034368, 7024640000, 7030964430, 7031250000, 7032571875, 7046430720, 7054387200, 7056000000, 7057326528, 7058940000, 7061881225, 7077888000, 7080837120, 7085880000, 7087500000, 7088832450, 7090453125, 7112448000, 7115411520, 7119140625, 7134511104, 7142567040, 7144200000, 7147176750, 7166361600, 7168000000, 7169347584, 7174453500, 7176093750, 7177734375, 7193231360, 7200000000, 7201353600, 7203000000, 7204354164, 7206001250, 7225344000, 7228354560, 7231849128, 7233502500, 7235156250, 7247757312, 7255941120, 7257600000, 7260624000, 7263649260, 7283146752, 7290000000, 7291370520, 7293037500, 7315660800, 7318708992, 7324218750, 7340032000, 7346640384, 7348320000, 7350000000, 7351381800, 7353062500, 7372800000, 7375872000, 7378945280, 7381125000, 7382812500, 7398752256, 7407106560, 7408800000, 7411887000, 7431782400, 7434878976, 7440174000, 7441875000, 7464960000, 7468070400, 7471182096, 7499695392, 7500000000, 7501410000, 7503125000, 7516192768, 7524679680, 7526400000, 7529536000, 7533176175, 7549747200, 7552892928, 7558272000, 7560000000, 7561421280, 7563150000, 7586611200, 7589772288, 7593750000, 7595177625, 7618738176, 7620480000, 7623655200, 7626831723, 7644119040, 7652750400, 7654500000, 7655939046, 7656250000, 7657689375, 7680000000, 7681443840, 7683200000, 7688671875, 7707033600, 7710244864, 7715736000, 7717500000, 7718950890, 7720715625, 7739670528, 7741440000, 7744665600, 7747892544, 7748409780, 7750181250, 7751953125, 7776000000, 7777461888, 7779240000, 7782481350, 7803371520, 7812182700, 7812500000, 7813968750, 7838208000, 7840000000, 7841473920, 7864320000, 7867596800, 7873200000, 7875000000, 7876480500, 7878281250, 7900913664, 7902720000, 7906012800, 7909306972, 7910156250, 7927234560, 7936185600, 7938000000, 7939492344, 7941307500, 7962624000, 7965941760, 7971615000, 7973437500, 8000000000, 8001504000, 8004837960, 8026324992, 8028160000, 8035387920, 8037225000, 8039062500, 8053063680, 8062156800, 8064000000, 8065516032, 8067360000, 8070721400, 8092385280, 8100000000, 8101522800, 8103375000, 8128512000, 8131898880, 8135830269, 8153726976, 8162933760, 8164800000, 8168202000, 8192000000, 8193540096, 8201250000, 8202791835, 8203125000, 8220835840, 8230118400, 8232000000, 8233547616, 8235430000, 8257536000, 8260976640, 8264970432, 8266860000, 8268750000, 8270304525, 8294400000, 8297856000, 8301313440, 8303765625, 8323596288, 8332994880, 8334900000, 8338372875, 8360755200, 8364238848, 8370195750, 8372109375, 8388608000, 8398080000, 8400000000, 8401579200, 8403500000, 8405079858, 8429568000, 8433080320, 8437157316, 8437500000, 8439086250, 8441015625, 8455716864, 8465264640, 8467200000, 8470728000, 8474257470, 8493465600, 8497004544, 8503056000, 8505000000, 8506598940, 8508543750, 8534937600, 8538493824, 8542968750, 8544921875, 8571080448, 8573040000, 8575000000, 8576612100, 8589934592, 8599633920, 8601600000, 8605184000, 8609344200, 8611312500, 8613281250, 8631877632, 8640000000, 8641624320, 8643600000, 8647201500, 8670412800, 8674025472, 8680203000, 8682187500, 8707129344, 8709120000, 8712748800, 8716379112, 8748000000, 8749644624, 8750000000, 8751645000, 8778792960, 8780800000, 8789062500, 8808038400, 8811708416, 8817984000, 8820000000, 8821658160, 8823675000, 8847360000, 8851046400, 8854734336, 8857350000, 8859375000, 8888527872, 8890560000, 8894264400, 8918138880, 8928208800, 8930250000, 8931928887, 8957952000, 8960000000, 8961684480, 8968066875, 8991539200, 9000000000, 9001692000, 9003750000, 9005442705, 9029615616, 9031680000, 9035443200, 9039207968, 9039811410, 9041878125, 9059696640, 9069926400, 9072000000, 9073705536, 9075780000, 9079561575, 9103933440, 9112500000, 9114213150, 9116296875, 9144576000, 9148386240, 9172942848, 9175040000, 9183300480, 9185400000, 9187500000, 9189227250, 9191328125, 9216000000, 9217732608, 9219840000, 9223681600, 9226406250, 9228515625, 9248440320, 9258883200, 9261000000, 9262741068, 9264858750, 9289728000, 9293598720, 9298091736, 9300217500, 9302343750, 9331200000, 9335088000, 9338977620, 9364045824, 9374619240, 9375000000, 9376762500, 9378906250, 9395240960, 9405849600, 9408000000, 9409768704, 9411920000, 9437184000, 9441116160, 9447840000, 9450000000, 9451776600, 9453937500, 9483264000, 9487215360, 9492187500, 9512681472, 9523422720, 9525600000, 9529569000, 9555148800, 9559130112, 9565938000, 9568125000, 9570312500, 9600000000, 9601804800, 9604000000, 9605805552, 9633792000, 9637806080, 9642465504, 9644670000, 9646875000, 9663676416, 9674588160, 9676800000, 9680832000, 9684865680, 9685512225, 9710862336, 9720000000, 9721827360, 9724050000, 9754214400, 9758278656, 9765228375, 9765625000, 9795520512, 9797760000, 9800000000, 9801842400, 9805926501, 9830400000, 9834496000, 9841500000, 9843350202, 9843750000, 9845600625, 9865003008, 9876142080, 9878400000, 9882516000, 9886633715, 9909043200, 9913171968, 9920232000, 9922500000, 9924365430, 9926634375, 9953280000, 9957427200, 9961576128, 9964518750, 9966796875, 9999593856, 10000000000, 10001880000, 10006047450, 10032906240, 10035200000, 10044234900, 10046531250, 10048828125, 10066329600, 10070523904, 10077696000, 10080000000, 10081895040, 10084200000, 10088401750, 10115481600, 10119696384, 10125000000, 10126903500, 10129218750, 10158317568, 10160640000, 10164873600, 10169108964, 10192158720, 10203667200, 10206000000, 10207918728, 10210252500, 10240000000, 10241925120, 10251562500, 10253906250, 10276044800, 10287648000, 10290000000, 10291934520, 10294287500, 10319560704, 10321920000, 10326220800, 10330523392, 10331213040, 10333575000, 10335937500, 10368000000, 10369949184, 10372320000, 10376641800, 10404495360, 10416243600, 10418625000, 10450944000, 10455298560, 10460353203, 10485760000, 10497600000, 10500000000, 10501974000, 10504375000, 10534551552, 10536960000, 10541350400, 10546446645, 10546875000, 10569646080, 10581580800, 10584000000, 10585989792, 10588410000, 10616832000, 10621255680, 10628820000, 10631250000, 10633248675, 10668672000, 10673117280, 10701766656, 10713850560, 10716300000, 10718750000, 10720765125, 10737418240, 10749542400, 10752000000, 10754021376, 10756480000, 10761680250, 10764140625, 10789847040, 10800000000, 10802030400, 10804500000, 10806531246, 10809001875, 10838016000, 10842531840, 10847773692, 10850253750, 10852734375, 10871635968, 10883911680, 10886400000, 10890936000, 10895473890, 10924720128, 10935000000, 10937055780, 10937500000, 10939556250, 10973491200, 10976000000, 10978063488, 10986328125, 11010048000, 11014635520, 11019960576, 11022480000, 11025000000, 11027072700, 11029593750, 11059200000, 11063808000, 11068417920, 11071687500, 11074218750, 11098128384, 11110659840, 11113200000, 11117830500, 11147673600, 11152318464, 11160261000, 11162812500, 11197440000, 11200000000, 11202105600, 11206773144, 11239424000, 11249543088, 11250000000, 11252115000, 11254687500, 11274289152, 11287019520, 11289600000, 11294304000, 11299009960, 11324620800, 11329339392, 11337408000, 11340000000, 11342131920, 11344725000, 11379916800, 11384658432, 11390625000, 11428107264, 11430720000, 11435482800, 11466178560, 11468800000, 11479125600, 11481750000, 11483908569, 11484375000, 11509170176, 11520000000, 11522165760, 11524800000, 11529602000, 11560550400, 11565367296, 11573604000, 11576250000, 11578426335, 11609505792, 11612160000, 11616998400, 11621838816, 11622614670, 11625271875, 11664000000, 11666192832, 11668860000, 11673722025, 11705057280, 11718274050, 11718750000, 11720953125, 11744051200, 11757312000, 11760000000, 11762210880, 11764900000, 11796480000, 11801395200, 11806312448, 11809800000, 11812500000, 11814720750, 11817421875, 11851370496, 11854080000, 11859019200, 11863960458, 11865234375, 11890851840, 11904278400, 11907000000, 11909238516, 11911961250, 11943936000, 11948912640, 11957422500, 11960156250, 11962890625, 12000000000, 12002256000, 12005000000, 12007256940, 12039487488, 12042240000, 12047257600, 12053081880, 12055837500, 12058593750, 12079595520, 12093235200, 12096000000, 12098274048, 12101040000, 12106082100, 12138577920, 12150000000, 12152284200, 12155062500, 12192768000, 12197848320, 12207031250, 12230590464, 12244400640, 12247200000, 12250000000, 12252303000, 12288000000, 12290310144, 12293120000, 12301875000, 12304687500, 12331253760, 12345177600, 12348000000, 12350321424, 12353145000, 12386304000, 12391464960, 12397455648, 12400290000, 12403125000, 12441600000, 12446784000, 12451970160, 12485394432, 12499492320, 12500000000, 12502350000, 12541132800, 12544000000, 12546358272, 12555293625, 12582912000, 12588154880, 12597120000, 12600000000, 12602368800, 12605250000, 12607619787, 12644352000, 12649620480, 12655735974, 12656250000, 12658629375, 12683575296, 12697896960, 12700800000, 12706092000, 12711386205, 12740198400, 12745506816, 12754584000, 12757500000, 12759898410, 12762815625, 12800000000, 12802406400, 12807740736, 12814453125, 12845056000, 12856620672, 12859560000, 12862500000, 12864918150, 12867859375, 12884901888, 12899450880, 12902400000, 12907776000, 12913154240, 12914016300, 12916968750, 12919921875, 12947816448, 12960000000, 12962436480, 12965400000, 12970802250, 13005619200, 13011038208, 13020304500, 13023281250, 13060694016, 13063680000, 13069123200, 13074568668, 13107200000, 13122000000, 13124466936, 13125000000, 13127467500, 13130468750, 13153337344, 13168189440, 13171200000, 13176688000, 13183593750, 13212057600, 13217562624, 13226976000, 13230000000, 13232487240, 13235512500, 13271040000, 13276569600, 13282101504, 13286025000, 13289062500, 13332791808, 13335840000, 13341396600, 13377208320, 13392313200, 13395375000, 13398437500, 13421772800, 13436928000, 13440000000, 13442526720, 13445600000, 13487308800, 13492928512, 13500000000, 13502538000, 13505625000, 13544423424, 13547520000, 13553164800, 13558811952, 13559717115, 13589544960, 13604889600, 13608000000, 13610558304, 13613670000, 13655900160, 13668750000, 13671319725, 13671875000, 13716864000, 13720000000, 13722579360, 13759414272, 13762560000, 13768294400, 13774950720, 13778100000, 13781250000, 13783840875, 13824000000, 13826598912, 13829760000, 13835522400, 13839609375, 13841287201, 13872660480, 13888324800, 13891500000, 13894111602, 13897288125, 13934592000, 13940398080, 13947137604, 13950326250, 13953515625, 13996800000, 14000000000, 14002632000, 14008466430, 14046068736, 14049280000, 14061928860, 14062500000, 14065143750, 14068359375, 14092861440, 14108774400, 14112000000, 14114653056, 14117880000, 14123762450, 14155776000, 14161674240, 14171760000, 14175000000, 14177664900, 14180906250, 14224896000]
