# Supplementary material for: Mitochondrial event localiser (MEL) to quantitativelydescribe fission, fusion and depolarisation in the three-dimensional space
Source: PLoS One. 2020 Dec 30;15(12):e0229634. doi: 10.1371/journal.pone.0229634 (PMC7773280; doi:10.1371/journal.pone.0229634)
Supplement: S1 File — (ZIP) [file pone.0229634.s005.zip › MEL/modified-flowdec/build/lib/flowdec/nb/logging.py]

""" Logging initialization for use in notebooks (%run -m flowdec.nb.logging) """
import logging
console = logging.StreamHandler()
console.setFormatter(logging.Formatter('%(asctime)s:%(levelname)s:%(name)s: %(message)s'))
logger = logging.getLogger()
logger.setLevel(logging.INFO)
logger.addHandler(console)
