# Supplementary material for: Mitochondrial event localiser (MEL) to quantitativelydescribe fission, fusion and depolarisation in the three-dimensional space
Source: PLoS One. 2020 Dec 30;15(12):e0229634. doi: 10.1371/journal.pone.0229634 (PMC7773280; doi:10.1371/journal.pone.0229634)
Supplement: S1 File — (ZIP) [file pone.0229634.s005.zip › MEL/modified-flowdec/build/lib/flowdec/test_utils.py]

"""Utility methods for use in unit testing"""
import tensorflow as tf


def exec_tf(fn):
    g = tf.Graph()
    with g.as_default():
        tf_res = fn()
    with tf.compat.v1.Session(graph=g) as sess:
        return sess.run(tf_res)
