# Supplementary material for: Mitochondrial event localiser (MEL) to quantitativelydescribe fission, fusion and depolarisation in the three-dimensional space
Source: PLoS One. 2020 Dec 30;15(12):e0229634. doi: 10.1371/journal.pone.0229634 (PMC7773280; doi:10.1371/journal.pone.0229634)
Supplement: S1 File — (ZIP) [file pone.0229634.s005.zip › MEL/modified-flowdec/build/lib/flowdec/__init__.py]

import os.path as osp

pkg_dir = osp.abspath(osp.dirname(__file__))
data_dir = osp.normpath(osp.join(pkg_dir, 'datasets'))
tf_graph_dir = osp.normpath(osp.join(pkg_dir, '../../tensorflow'))
