# Supplementary material for: Mitochondrial event localiser (MEL) to quantitativelydescribe fission, fusion and depolarisation in the three-dimensional space
Source: PLoS One. 2020 Dec 30;15(12):e0229634. doi: 10.1371/journal.pone.0229634 (PMC7773280; doi:10.1371/journal.pone.0229634)
Supplement: S1 File — (ZIP) [file pone.0229634.s005.zip › MEL/modified-flowdec/flowdec.egg-info/PKG-INFO]

Metadata-Version: 2.1
Name: flowdec
Version: 1.1.0
Summary: TensorFlow Implementations of Signal Deconvolution Algorithms
Home-page: https://github.com/hammerlab/flowdec
Author: Eric Czech
Author-email: eric@hammerlab.org
License: http://www.apache.org/licenses/LICENSE-2.0.html
Description: UNKNOWN
Platform: UNKNOWN
Classifier: Environment :: Console
Classifier: Operating System :: OS Independent
Classifier: Intended Audience :: Science/Research
Classifier: Topic :: Scientific/Engineering :: Bio-Informatics
Classifier: License :: OSI Approved :: Apache Software License
Classifier: Programming Language :: Python :: 3.6
Description-Content-Type: text/markdown
Provides-Extra: tf
Provides-Extra: tf_gpu
