# Supplementary material for: Mitochondrial event localiser (MEL) to quantitativelydescribe fission, fusion and depolarisation in the three-dimensional space
Source: PLoS One. 2020 Dec 30;15(12):e0229634. doi: 10.1371/journal.pone.0229634 (PMC7773280; doi:10.1371/journal.pone.0229634)
Supplement: S1 File — (ZIP) [file pone.0229634.s005.zip › MEL/modified-flowdec/flowdec.egg-info/requires.txt]

scikit-image>=0.16.1
matplotlib
requests

[tf]
tensorflow>=1.14.0

[tf_gpu]
tensorflow-gpu>=1.14.0
