# Supplementary material for: Mitochondrial event localiser (MEL) to quantitativelydescribe fission, fusion and depolarisation in the three-dimensional space
Source: PLoS One. 2020 Dec 30;15(12):e0229634. doi: 10.1371/journal.pone.0229634 (PMC7773280; doi:10.1371/journal.pone.0229634)
Supplement: S1 File — (ZIP) [file pone.0229634.s005.zip › MEL/modified-flowdec/flowdec.egg-info/SOURCES.txt]

setup.py
flowdec/__init__.py
flowdec/data.py
flowdec/exec.py
flowdec/fft_pad_rainbow.py
flowdec/fft_utils_np.py
flowdec/fft_utils_test.py
flowdec/fft_utils_tf.py
flowdec/psf.py
flowdec/psf_test.py
flowdec/restoration.py
flowdec/restoration_test.py
flowdec/test_utils.py
flowdec/tf_ops.py
flowdec/tf_ops_test.py
flowdec/validation.py
flowdec.egg-info/PKG-INFO
flowdec.egg-info/SOURCES.txt
flowdec.egg-info/dependency_links.txt
flowdec.egg-info/entry_points.txt
flowdec.egg-info/requires.txt
flowdec.egg-info/top_level.txt
flowdec/cmd/__init__.py
flowdec/cmd/deconvolution.py
flowdec/datasets/bars-25pct/actual.tif
flowdec/datasets/bars-25pct/data.tif
flowdec/datasets/bars-25pct/kernel.tif
flowdec/datasets/bead-25pct/data.tif
flowdec/datasets/bead-25pct/kernel.tif
flowdec/datasets/neuron-25pct/data.tif
flowdec/datasets/psfs/psfgen1.tif
flowdec/nb/__init__.py
flowdec/nb/logging.py
flowdec/nb/utils.py
