# Supplementary material for: Mitochondrial event localiser (MEL) to quantitativelydescribe fission, fusion and depolarisation in the three-dimensional space
Source: PLoS One. 2020 Dec 30;15(12):e0229634. doi: 10.1371/journal.pone.0229634 (PMC7773280; doi:10.1371/journal.pone.0229634)
Supplement: S1 File — (ZIP) [file pone.0229634.s005.zip › MEL/modified-flowdec/validation/deconvolution/validation.ipynb]

# %% [markdown]
# Validation Execution

# %% [code]
import papermill as pm
import pandas as pd
import plotnine as pn
from collections import OrderedDict
import os
import json
from tqdm import tqdm, TqdmSynchronisationWarning
import warnings
warnings.filterwarnings("ignore", category=TqdmSynchronisationWarning)
nb_dir = 'results'

# %% [markdown]
## Deconvolution

# %% [code]
args = OrderedDict()

# Crop slices (@25%):
# 128 - 48:80 (n=32)
# 256 - 96:160 (n=64)
# 512 - 192:320 (n=128)
# WARNING: Make sure that crop slices are centered or PSFs will not 
# be symmetric and lead to nonsense results

# Bars (Orig: 128x256x256)
args['bars-samp'] = dict(
    downsample_factor=.25,
    n_iter=25, dataset_name='bars'
)
args['bars-crop'] = dict(
    crop_slice='(slice(48, 80), slice(96, 160), slice(96, 160))', 
    n_iter=25, dataset_name='bars'
)

# Microtubules (Orig: 128x256x512)
args['microtubules-samp'] = dict(
    downsample_factor=.25, 
    dataset_name='microtubules', n_iter=25
)
args['microtubules-crop'] = dict(
    crop_slice='(slice(48, 80), slice(96, 160), slice(192, 320))',
    dataset_name='microtubules', n_iter=25
)

# Bead (256, 256, 256)
args['bead-samp'] = dict(n_iter=25, downsample_factor=.25, dataset_name='bead')

# CElegans (Orig: 104x712x672)
args['celegans-dapi-crop'] = dict(
    n_iter=25, 
    # Crop slice to truncate signals at borders as a test of edge artifacts
    crop_slice='(slice(36, 68), slice(228, 484), slice(208, 464))', 
    dataset_name='celegans-dapi'
) 

os.makedirs(nb_dir, exist_ok=True)
for k, params in args.items():
    print('Processing dataset', k)
    out_path = os.path.join(nb_dir, k + '.ipynb')
    pm.execute_notebook('template.ipynb', out_path, parameters=params)

# %% [code]
df = pm.read_notebooks(out_dir).dataframe
df.head()

# %% [code]
scores = []
for k, g in df.groupby('key'):
    dataset = k.replace('.ipynb', '')
    json_df = g.set_index('name').loc['scores']['value']
    scores.append(pd.DataFrame.from_records(json.loads(json_df)).assign(dataset=dataset))
scores = pd.concat(scores)
scores.head()

# %% [code]
(
    pn.ggplot(
        scores.melt(id_vars=['algo', 'lib', 'comp_type', 'dataset']), 
        pn.aes(x='algo', y='value', fill='lib')
    ) +
    pn.geom_bar(stat='identity', position='dodge') +
    pn.facet_grid('dataset~variable', scales='free') +
    pn.theme(figure_size=(16, 16))
)

# %% [code]
def plot_scores(df, algo, sort_metric, title):
    df = df[df['algo'] == algo].drop('algo', axis=1)
    order = df.groupby('dataset')[sort_metric].mean().sort_values().index
    df = df.melt(id_vars=['lib', 'comp_type', 'dataset'])
    df['dataset'] = pd.Categorical(df['dataset'], ordered=True, categories=order)
    
    return (
        pn.ggplot(df, pn.aes(x='dataset', y='value', fill='lib')) +
        pn.geom_bar(stat='identity', position='dodge') +
        pn.facet_wrap('~variable', scales='free', ncol=1) +
        pn.ggtitle(title) +
        pn.scale_fill_brewer(type='qual', palette='Set1', guide=pn.guide_legend(title='Library')) +
        pn.xlab('Dataset Name') +
        pn.ylab('Score Value (higher is better)') +
        pn.theme(figure_size=(12, 8))
    )

# %% [code]
plot_scores(scores, 'rl-npad', 'ssim', 'Scores by Library and Dataset')
