# Supplementary material for: Mitochondrial event localiser (MEL) to quantitativelydescribe fission, fusion and depolarisation in the three-dimensional space
Source: PLoS One. 2020 Dec 30;15(12):e0229634. doi: 10.1371/journal.pone.0229634 (PMC7773280; doi:10.1371/journal.pone.0229634)
Supplement: S1 File — (ZIP) [file pone.0229634.s005.zip › MEL/modified-flowdec/validation/psfgeneration/results/large-xy.ipynb]

# %% [markdown]
# PSF Generation Validation Template

# %% [markdown]
### Parameters

# %% [code]
# Debug
# psf_args = '{"pz": 0}'

# %% [code]
# Parameters
psf_args = None

# %% [code]
# Parameters
psf_args = "{\"pz\": 0.0, \"size_x\": 512, \"size_y\": 400, \"size_z\": 16}"


# %% [code]
# Parse parameters
import json
psf_args = json.loads(psf_args)
psf_args

# %% [markdown]
### Initialize

# %% [code]
%run utils.py
import os
import os.path as osp
import shutil
import tempfile
import numpy as np
import scipy
import pandas as pd
import papermill as pm
from skimage.measure import compare_ssim, compare_psnr
from skimage.exposure import rescale_intensity
import matplotlib.pyplot as plt
from scipy.stats import describe
from skimage import io
from flowdec import psf as fd_psf
import papermill as pm

PSFGEN_JAR_PATH = osp.join(osp.expanduser('~/apps/psfgenerator'), 'PSFGenerator.jar')

# %% [code]
psf = fd_psf.GibsonLanni(**psf_args)
psf.config

# %% [markdown]
### Compute PSFs

# %% [code]
def run_psfgenerator(config, mode, jar_path, delete_working_dir=True, dtype='64-bits'):
    working_dir = tempfile.mkdtemp()
    print('Using working directory:', working_dir)
    cwd = os.getcwd()
    try:
        os.chdir(working_dir)
        
        # Convert the configuration for the given Flowdec PSF to a PSFGenerator config
        psfg_config = flowdec_config_to_psfgenerator_config(config, mode=mode, dtype=dtype)
        config_string = psfgenerator_config_to_string(psfg_config)
        
        # Write the config to a file
        config_path = osp.join(working_dir, 'config.txt')
        with open(config_path, 'w') as fd:
            fd.write(config_string)

        # Run PSFGenerator and read the output from it
        !java -cp $jar_path PSFGenerator config.txt
        output_path = osp.join(working_dir, 'PSF {}.tif'.format(mode))
        res = io.imread(output_path)
        
        # Delete the working directory if requested
        if delete_working_dir:
            shutil.rmtree(working_dir)
            
        return res, psfg_config, working_dir
    finally:
        os.chdir(cwd)


# %% [code]
pg_res, pg_conf, pg_dir = run_psfgenerator(psf.config, 'GL', PSFGEN_JAR_PATH)

# %% [code]
pg_conf

# %% [code]
pg_res.shape, pg_res.dtype

# %% [code]
fd_res = psf.generate().astype(np.float32)

# %% [code]
fd_res.shape, fd_res.dtype

# %% [code]
describe(fd_res.ravel()), describe(pg_res.ravel())

# %% [markdown]
### Visualize

# %% [code]
def compare_orthogonal_views(img_fd, img_pg, pct=None, figsize=(16, 16), log=True):
    fig, ax = plt.subplots(3, 2)
    fig.set_size_inches(figsize)
    
    sh = img_fd.shape
    crop_slice = [slice(None)] * 3
    if pct:
        m = np.array(sh) // 2
        md = np.array(sh) // (1/pct)
        crop_slice = [slice(int(m[i] - md[i]), int(m[i] + md[i])) for i in range(len(m))]
        
    ax_map = ['Z', 'Y', 'X']
    for i in range(3):
        im1, im2 = img_fd.max(axis=i), img_pg.max(axis=i)
        if log:
            im1, im2 = np.log(im1), np.log(im2)
        ax[i][0].imshow(im1[[cs for j, cs in enumerate(crop_slice) if j != i]])
        ax[i][0].set_title('Max {} Projection (Flowdec)'.format(ax_map[i]))
        ax[i][1].imshow(im2[[cs for j, cs in enumerate(crop_slice) if j != i]])
        ax[i][1].set_title('Max {} Projection (PSFGenerator)'.format(ax_map[i]))

# %% [code]
# Full PSF orthognal views (no zoom)
compare_orthogonal_views(fd_res, pg_res, None)

# %% [code]
# PSF orthognal views at 50% zoom
compare_orthogonal_views(fd_res, pg_res, .25, log=True)

# %% [code]
# PSF orthognal views at 25% zoom
compare_orthogonal_views(fd_res, pg_res, .125, log=True)

# %% [markdown]
### Quantify

# %% [code]
def get_summary_df(fd_res, pg_res):
    return pd.concat([
        pd.Series(fd_res.ravel()).describe().rename('Flowdec'),
        pd.Series(fd_res.ravel()).describe().rename('PSFGenerator'),
        pd.Series((fd_res - pg_res).ravel()).describe().rename('Diff')
    ], axis=1)
    
df_orig = get_summary_df(fd_res, pg_res)
df_log = get_summary_df(np.log(fd_res), np.log(pg_res))

pm.record('df_original', df_orig.to_dict())
pm.record('df_log', df_log.to_dict())

# %% [code]
df_orig

# %% [code]
df_log

# %% [code]
measures = {
    'ssim_original': compare_ssim(fd_res, pg_res),
    'psnr_original': compare_psnr(fd_res, pg_res),
    'ssim_log': compare_ssim(
        rescale_intensity(np.log(fd_res), out_range=(0, 1)), 
        rescale_intensity(np.log(pg_res), out_range=(0, 1))
    ),
    'psnr_log': compare_psnr(
        rescale_intensity(np.log(fd_res), out_range=(0, 1)), 
        rescale_intensity(np.log(pg_res), out_range=(0, 1))
    )
}

pm.record('measures', measures)

measures
