# Supplementary material for: Mitochondrial event localiser (MEL) to quantitativelydescribe fission, fusion and depolarisation in the three-dimensional space
Source: PLoS One. 2020 Dec 30;15(12):e0229634. doi: 10.1371/journal.pone.0229634 (PMC7773280; doi:10.1371/journal.pone.0229634)
Supplement: S1 File — (ZIP) [file pone.0229634.s005.zip › MEL/modified-flowdec/validation/psfgeneration/validation.ipynb]

# %% [markdown]
# PSF Generation Validation

This validation process involves the following:

- Determine a set of PSF configurations to test
- Create a PSF for each of those configurations using both Flowdec and PSFGenerator
- Store any more detailed visualizations/statistics in a separate notebook for each configuration
- Aggregate top-line statistics like SSIM and PSNR to visualize across all configurations

# %% [code]
import papermill as pm
import os
import os.path as osp
import pandas as pd
from flowdec import psf as fd_psf
nb_dir = 'results'

# %% [code]
# Show default arguments and use these to derive test cases
fd_psf.GibsonLanni().get_arg_parser().print_help()

# %% [code]
# Build test case argument sets

args = [
    {
        'name': 'particle-pos-p1um',
        # "num_samples" is increased here from default of 1000
        # because approximations are significantly further off otherwise
        'args': {'psf_args': '{"pz": 1.0, "num_samples": 2000}'}   
    }, {
        'name': 'particle-pos-n1um',
        'args': {'psf_args': '{"pz": -1.0, "num_samples": 2000}'}   
    }, {
        'name': 'red-light',
        'args': {'psf_args': '{"pz": 0.0, "wavelength": 0.7}'}   
    }, {
        'name': 'blue-light',
        # "min_wavelength" is lowered here from default of .436 microns
        # because approximations are significantly further off otherwise
        'args': {'psf_args': '{"pz": 0.0, "wavelength": 0.45, "min_wavelength": 0.35}'}   
    }, {
        'name': 'green-light',
        'args': {'psf_args': '{"pz": 0.0, "wavelength": 0.55, "min_wavelength": 0.35}'}   
    }, {
        'name': 'low-zres',
        'args': {'psf_args': '{"pz": 0.0, "res_axial": 1.5, "num_samples": 2000}'}   
    }, {
        'name': 'hi-zres',
        'args': {'psf_args': '{"pz": 0.0, "res_axial": 0.1}'}   
    }, {
        'name': 'large-xy',
        'args': {'psf_args': '{"pz": 0.0, "size_x": 512, "size_y": 400, "size_z": 16}'}   
    }, {
        'name': 'large-z',
        'args': {'psf_args': '{"pz": 0.0, "size_x": 32, "size_y": 64, "size_z": 128}'}   
    },
]

# %% [code]
# Run a comparison process for each configuration defined above
os.makedirs(nb_dir, exist_ok=True)
for arg in args:
    print('Executing comparisons for configuration "{}"'.format(arg['name']))
    nb_template = 'template.ipynb'
    out_path = osp.join(nb_dir, arg['name'] + '.ipynb')
    pm.execute_notebook(nb_template, out_path, parameters=arg['args'])

# %% [code]
# Aggregate results across all configurations
df = pm.read_notebooks(nb_dir).dataframe
df['key'] = df['key'].apply(lambda v: v.replace('.ipynb', ''))
df.head()

# %% [code]
def extract_series(df, prop):
    df = df[df['name'] == prop].set_index('key')
    return pd.concat([pd.Series(r['value']).rename('value').to_frame().assign(key=k) for k, r in df.iterrows()])
df_meas = extract_series(df, 'measures')
df_meas.head()

# %% [markdown]
## Scores

This table shows SSIM and PSNR scores (between Flowdec and PSFGenerator) on the original PSF image scale as well as a logarithmic scale:

# %% [markdown]
**SSIM**

# %% [code]
pd.concat([
    df_meas.loc['ssim_log'].set_index('key')['value'].rename('ssim_log_scale'),
    df_meas.loc['ssim_original'].set_index('key')['value'].rename('ssim_original_scale')
], axis=1)

# %% [markdown]
**PSNR**

# %% [code]
pd.concat([
    df_meas.loc['psnr_log'].set_index('key')['value'].rename('psnr_log_scale'),
    df_meas.loc['psnr_original'].set_index('key')['value'].rename('psnr_original_scale')
], axis=1)

# %% [markdown]
## Maximum Differences

This section shows the maximum difference for any single voxel value between Flowdec and PSFGenerator PSFs versus the range of the original PSF images:

# %% [code]
def extract_df(df, prop):
    df = df[df['name'] == prop].set_index('key')
    return pd.concat([pd.DataFrame(r['value']).assign(key=k) for k, r in df.iterrows()])

df_stat = extract_df(df, 'df_original')

# %% [code]
df_extrema = pd.concat([
    df_stat.loc['max'].set_index('key')['Diff'].rename('max_diff'),
    df_stat.loc['min'].set_index('key')['Diff'].rename('min_diff'),
    df_stat.loc['max'].set_index('key')['Flowdec'].rename('Fowdec PSF Max Value'),
    df_stat.loc['min'].set_index('key')['Flowdec'].rename('flowdec PSF Min Value'),
    df_stat.loc['max'].set_index('key')['PSFGenerator'].rename('PSFGenerator PSF Max Value'),
    df_stat.loc['min'].set_index('key')['PSFGenerator'].rename('PSFGenerator PSF Max Value'),
], axis=1)
df_extrema['Absolute Max Difference'] = df_extrema[['min_diff', 'max_diff']].abs().max(axis=1)
df_extrema = df_extrema.drop(['min_diff', 'max_diff'], axis=1)
df_extrema

# %% [code]
ax = df_extrema.sort_values('Absolute Max Difference').plot(figsize=(18, 6), kind='bar', legend='side')
ax.set_yscale('log')
ax.set_xlabel('Test Case')
ax.set_ylabel('Voxel Value')
ax.set_title('Dynamic Range of PSFs vs Largest Difference by Test Case')
